# Supplementary material for: MultiMiTar: A Novel Multi Objective Optimization based miRNA-Target Prediction Method
Source: PLoS One. 2011 Sep 15;6(9):e24583. doi: 10.1371/journal.pone.0024583 (PMC3174180; doi:10.1371/journal.pone.0024583)
Supplement: Dataset S1 — List of downregulated proteins. (TXT) [file pone.0024583.s009.txt]

hsa-miR-155	NM_001011724
hsa-miR-155	NM_015975
hsa-miR-155	NM_017990
hsa-miR-155	NM_145891
hsa-miR-1	NM_000945
hsa-miR-1	NM_001011724
hsa-miR-1	NM_015975
hsa-miR-1	NM_017990
hsa-miR-1	NM_033505
hsa-let-7b	NM_000945
hsa-let-7b	NM_004261
hsa-let-7b	NM_006035
hsa-let-7b	NM_007213
hsa-let-7b	NM_007236
hsa-let-7b	NM_014886
hsa-let-7b	NM_017990
hsa-let-7b	NM_032472
hsa-let-7b	NM_033505
hsa-let-7b	NM_145891
hsa-miR-16	NM_001667
hsa-miR-16	NM_003811
hsa-miR-16	NM_002250
hsa-miR-155	NM_001008660
hsa-miR-155	NM_032228
hsa-miR-1	NM_003564
hsa-miR-16	NM_001007245
hsa-miR-155	NM_025191
hsa-miR-16	NM_145753
hsa-miR-1	NM_001025107
hsa-miR-1	NM_003769
hsa-miR-155	NM_001943
hsa-miR-1	NM_001099285
hsa-miR-155	NM_001755
hsa-miR-155	--
hsa-miR-16	NM_002006
hsa-miR-155	NM_005194
hsa-miR-16	NM_024698
hsa-miR-155	NM_024612
hsa-miR-155	NM_002843
hsa-miR-16	NM_147148
hsa-miR-1	NM_198883
hsa-miR-155	NM_004866
hsa-miR-155	NM_033360
hsa-miR-155	NM_001093771
hsa-miR-30a	NM_005968
hsa-miR-155	NM_004781
hsa-miR-155	NM_014294
hsa-miR-30a	NM_153702
hsa-miR-155	NM_181552
hsa-miR-1	NM_019594
hsa-miR-30a	NM_003842
hsa-miR-1	NM_000270
hsa-miR-1	NM_005228
hsa-miR-1	NM_001098511
hsa-miR-16	NM_006370
hsa-miR-155	NM_001007067
hsa-miR-1	NM_000245
hsa-miR-16	NM_017423
hsa-miR-1	NM_000408
hsa-miR-155	NM_017527
hsa-miR-155	NM_002902
hsa-miR-155	NM_016376
hsa-miR-155	NM_012334
hsa-miR-155	NM_173552
hsa-miR-16	NM_005787
hsa-miR-1	NM_012437
hsa-miR-1	NM_001099415
hsa-miR-1	NM_172020
hsa-miR-1	NM_006799
hsa-miR-1	NM_013299
hsa-miR-1	NM_000097
hsa-miR-155	NM_006256
hsa-miR-30a	NM_002203
hsa-miR-1	NM_152263
hsa-miR-155	NM_004607
hsa-miR-16	NM_001126
hsa-miR-155	NM_003844
hsa-miR-155	NM_175736
hsa-miR-16	NM_007213
hsa-miR-16	NM_002133
hsa-miR-155	NM_170721
hsa-miR-1	NM_005984
hsa-miR-30a	NM_015497
hsa-miR-16	NM_002887
hsa-miR-30a	NM_005896
hsa-miR-155	NM_006754
hsa-miR-155	NM_015323
hsa-miR-16	NM_003139
hsa-miR-16	NM_001077198
hsa-miR-1	NM_001002857
hsa-miR-30a	NM_003262
hsa-miR-155	NM_031463
hsa-miR-1	NM_001105214
hsa-miR-16	NM_014488
hsa-miR-16	NM_000908
hsa-miR-155	NM_017443
hsa-miR-30a	NM_001270
hsa-miR-155	NM_004998
hsa-miR-155	NM_152641
hsa-miR-1	NM_199044
hsa-let-7b	NM_172037
hsa-miR-16	NM_021154
hsa-miR-1	NM_001660
hsa-miR-16	NM_024953
hsa-miR-16	NM_007008
hsa-miR-16	NM_017723
hsa-miR-155	NM_015156
hsa-miR-155	NM_015695
hsa-miR-16	NM_001077484
hsa-miR-155	NM_016142
hsa-miR-1	NM_000402
hsa-miR-155	NM_014033
hsa-miR-1	NM_015293
hsa-miR-16	NM_032310
hsa-let-7b	NM_005682
hsa-miR-1	NM_003873
hsa-miR-16	NM_152263
hsa-miR-155	NM_001025593
hsa-miR-155	NM_177966
hsa-miR-155	NM_018843
hsa-miR-155	NM_020830
hsa-miR-155	NM_001099679
hsa-miR-16	NM_003900
hsa-miR-155	NM_021101
hsa-miR-1	NM_022842
hsa-miR-30a	NM_002228
hsa-miR-30a	NM_022058
hsa-miR-16	NM_022362
hsa-miR-1	NM_005255
hsa-miR-155	NM_003720
hsa-miR-155	NM_016021
hsa-miR-16	NM_001610
hsa-miR-30a	NM_002526
hsa-miR-16	NM_033631
hsa-miR-155	NM_005868
hsa-miR-16	NM_021982
hsa-miR-1	NM_000274
hsa-miR-155	NM_031934
hsa-miR-1	NM_024408
hsa-miR-155	NM_002740
hsa-miR-155	NM_021194
hsa-miR-16	NM_033414
hsa-miR-30a	NM_003615
hsa-miR-1	NM_001358
hsa-miR-30a	NM_032737
hsa-miR-1	NM_080626
hsa-miR-16	NM_005859
hsa-miR-155	NM_005614
hsa-miR-30a	NM_015012
hsa-miR-1	NM_001699
hsa-miR-1	NM_024496
hsa-miR-155	NM_004427
hsa-miR-155	NM_173664
hsa-miR-155	NM_003953
hsa-miR-16	NM_006809
hsa-miR-1	NM_022754
hsa-miR-1	NM_005177
hsa-miR-1	NM_007190
hsa-miR-16	NM_014062
hsa-miR-155	NM_022488
hsa-miR-16	NM_021203
hsa-miR-1	NM_001008660
hsa-miR-16	NM_012124
hsa-miR-155	NM_001001419
hsa-miR-155	NM_001037174
hsa-miR-155	NM_178815
hsa-miR-155	NM_001003688
hsa-miR-155	NM_000237
hsa-miR-16	NM_006702
hsa-miR-16	NM_001218
hsa-miR-1	NM_018117
hsa-miR-1	NM_001105530
hsa-let-7b	NM_001099415
hsa-miR-1	NM_003246
hsa-miR-16	NM_000581
hsa-miR-30a	NM_153634
hsa-let-7b	NM_172020
hsa-miR-16	NM_006764
hsa-miR-155	NM_013402
hsa-let-7b	NM_001071
hsa-miR-16	NM_002056
hsa-miR-155	NM_004237
hsa-miR-16	NM_005729
hsa-miR-155	NM_001018111
hsa-miR-1	NM_000213
hsa-miR-16	NM_004309
hsa-miR-16	NM_007260
hsa-miR-155	NM_002705
hsa-miR-1	NM_021249
hsa-miR-155	NM_002869
hsa-miR-155	NM_016277
hsa-miR-155	NM_015913
hsa-miR-30a	NM_021038
hsa-miR-155	NM_153687
hsa-let-7b	NM_001014812
hsa-miR-16	NM_001039671
hsa-miR-155	NM_001904
hsa-miR-16	NM_024334
hsa-miR-30a	NM_153705
hsa-miR-155	NM_176096
hsa-miR-30a	NM_004872
hsa-miR-16	NM_001042422
hsa-miR-16	NM_001968
hsa-miR-155	NM_000921
hsa-miR-30a	NM_001681
hsa-miR-16	NM_007373
hsa-miR-16	NM_024092
hsa-miR-155	NM_002526
hsa-miR-1	NM_007062
hsa-let-7b	NM_004804
hsa-let-7b	NM_017760
hsa-miR-30a	NM_006827
hsa-miR-16	NM_000270
hsa-miR-1	NM_015026
hsa-miR-1	NM_020963
hsa-miR-16	NM_007034
hsa-miR-30a	NM_007364
hsa-miR-16	NM_002572
hsa-miR-1	NM_003289
hsa-miR-30a	NM_001077484
hsa-miR-155	NM_019896
hsa-miR-155	NM_001011513
hsa-miR-155	NM_005483
hsa-miR-155	NM_001002257
hsa-miR-30a	NM_020772
hsa-miR-1	NM_021190
hsa-miR-16	NM_003826
hsa-miR-16	NM_021970
hsa-miR-30a	NM_001007245
hsa-miR-155	NM_015577
hsa-let-7b	NM_003038
hsa-miR-1	NM_024758
hsa-miR-155	NM_152581
hsa-miR-30a	NM_003846
hsa-miR-155	NM_004539
hsa-miR-1	NM_006401
hsa-let-7b	NM_006546
hsa-miR-16	NM_002109
hsa-miR-1	NM_030755
hsa-miR-155	NM_000786
hsa-miR-16	NM_012473
hsa-miR-16	NM_002267
hsa-miR-155	NM_181847
hsa-miR-155	NM_001079872
hsa-miR-1	NM_031284
hsa-let-7b	NM_152407
hsa-miR-16	NM_006818
hsa-miR-155	NM_015180
hsa-miR-155	NM_007146
hsa-miR-30a	NM_014331
hsa-miR-16	NM_024658
hsa-miR-16	NM_016390
hsa-miR-1	NM_002819
hsa-miR-155	NM_006247
hsa-miR-1	NM_001048201
hsa-miR-16	NM_000963
hsa-miR-1	NM_016395
hsa-miR-155	NM_004583
hsa-miR-30a	NM_000408
hsa-miR-155	NM_014521
hsa-miR-16	NM_006402
hsa-miR-1	NM_001018004
hsa-let-7b	NM_030780
hsa-miR-1	NM_024698
hsa-miR-155	NM_014016
hsa-miR-155	NM_015103
hsa-miR-16	NM_007189
hsa-miR-16	NM_006415
hsa-miR-1	NM_006709
hsa-miR-155	NM_005828
hsa-miR-16	NM_015368
hsa-miR-1	NM_014325
hsa-miR-1	NM_004645
hsa-miR-16	NM_003349
hsa-miR-155	NM_012402
hsa-miR-155	NM_145261
hsa-miR-1	NM_001077523
hsa-miR-16	NM_017952
hsa-miR-30a	NM_003826
hsa-miR-155	NM_001695
hsa-miR-16	NM_005030
hsa-miR-16	NM_024996
hsa-miR-155	NM_004163
hsa-let-7b	NM_003825
hsa-miR-155	NM_024896
hsa-miR-155	NM_004782
hsa-miR-16	NM_014501
hsa-let-7b	NM_019610
hsa-let-7b	NM_138395
hsa-miR-1	NM_052859
hsa-miR-155	NM_002353
hsa-miR-155	NM_022746
hsa-miR-1	NM_006832
hsa-let-7b	NM_024096
hsa-miR-155	NM_006572
hsa-miR-30a	NM_020440
hsa-miR-16	NM_138357
hsa-miR-155	NM_001081492
hsa-miR-30a	NM_006364
hsa-miR-30a	NM_017423
hsa-miR-16	NM_012208
hsa-miR-155	NM_013236
hsa-miR-155	NM_006145
hsa-miR-155	NM_007176
hsa-miR-155	NM_024537
hsa-miR-155	NM_003645
hsa-miR-30a	NM_020792
hsa-miR-16	NM_000722
hsa-miR-1	NM_001150
hsa-miR-155	NM_013379
hsa-miR-16	NM_000506
hsa-miR-1	NM_178229
hsa-miR-1	NM_001040409
hsa-let-7b	NM_006154
hsa-miR-16	NM_004788
hsa-miR-155	NM_016072
hsa-miR-155	NM_013438
hsa-miR-1	NM_031286
hsa-miR-30a	NM_018165
hsa-miR-1	NM_000942
hsa-miR-16	NM_033518
hsa-miR-1	NM_020830
hsa-miR-16	NM_016082
hsa-miR-155	NM_003622
hsa-miR-155	NM_003392
hsa-miR-30a	NM_020474
hsa-miR-1	NM_001002296
hsa-miR-16	NM_052859
hsa-miR-30a	NM_015283
hsa-miR-30a	NM_006333
hsa-miR-30a	NM_006818
hsa-miR-155	NM_001005376
hsa-miR-1	NM_198976
hsa-miR-16	NM_002293
hsa-miR-155	NM_016058
hsa-let-7b	NM_198963
hsa-miR-1	NM_213636
hsa-miR-16	NM_000945
hsa-miR-16	NM_005345
hsa-miR-30a	NM_015565
hsa-miR-16	NM_001046
hsa-miR-16	NM_022763
hsa-miR-155	NM_015540
hsa-miR-155	NM_014891
hsa-miR-1	NM_018448
hsa-let-7b	NM_025191
hsa-miR-1	NM_006015
hsa-miR-16	NM_006216
hsa-miR-16	NM_003045
hsa-miR-1	NM_002840
hsa-miR-155	NM_052843
hsa-miR-155	NM_032468
hsa-let-7b	NM_002454
hsa-miR-16	NM_024408
hsa-let-7b	NM_003246
hsa-let-7b	NM_001048218
hsa-miR-16	NM_005228
hsa-miR-155	NM_014394
hsa-miR-1	NM_024757
hsa-miR-1	NM_152641
hsa-miR-16	NM_000876
hsa-miR-155	NM_000671
hsa-miR-155	NM_021160
hsa-miR-30a	NM_000908
hsa-let-7b	NM_002712
hsa-miR-155	NM_025146
hsa-miR-30a	NM_018976
hsa-miR-155	NM_006851
hsa-miR-155	NM_005228
hsa-miR-1	NM_004501
hsa-miR-155	NM_007085
hsa-miR-16	NM_002203
hsa-miR-16	NM_032175
hsa-miR-155	NM_001699
hsa-miR-1	NM_031905
hsa-miR-1	NM_198576
hsa-miR-155	NM_019022
hsa-miR-1	NM_006039
hsa-miR-16	NM_002719
hsa-miR-155	NM_002093
hsa-miR-1	NM_183050
hsa-miR-1	NM_198066
hsa-miR-155	NM_017813
hsa-miR-16	NM_020918
hsa-miR-16	NM_019067
hsa-miR-30a	NM_002844
hsa-miR-16	NM_057175
hsa-miR-155	NM_001015048
hsa-miR-1	NM_198402
hsa-miR-16	NM_014017
hsa-miR-16	NM_001011724
hsa-miR-16	NM_016639
hsa-miR-155	NM_014612
hsa-miR-155	NM_022763
hsa-miR-1	NM_001655
hsa-miR-1	NM_001114173
hsa-miR-30a	NM_003392
hsa-miR-1	NM_003664
hsa-miR-16	NM_018394
hsa-miR-30a	NM_005754
hsa-miR-155	NM_004451
hsa-miR-16	NM_021814
hsa-miR-30a	NM_000489
hsa-miR-1	NM_148912
hsa-miR-30a	NM_005563
hsa-let-7b	NM_012420
hsa-miR-1	NM_003731
hsa-let-7b	NM_207344
hsa-miR-155	NM_020746
hsa-miR-30a	NM_001017973
hsa-miR-16	NM_014670
hsa-miR-155	NM_001079670
hsa-miR-30a	NM_000245
hsa-miR-1	NM_004396
hsa-miR-16	NM_001035521
hsa-miR-16	NM_002035
hsa-miR-1	NM_006826
hsa-miR-155	NM_002230
hsa-miR-155	NM_014319
hsa-miR-155	NM_174909
hsa-let-7b	NM_177966
hsa-miR-155	NM_001085458
hsa-miR-16	NM_022374
hsa-miR-1	NM_002689
hsa-let-7b	NM_013386
hsa-miR-155	NM_006717
hsa-miR-1	NM_030930
hsa-miR-1	NM_001042576
hsa-miR-16	NM_000310
hsa-miR-16	NM_003295
hsa-miR-16	NM_012267
hsa-let-7b	NM_004265
hsa-miR-16	NM_000484
hsa-miR-155	NM_030650
hsa-miR-155	NM_032783
hsa-let-7b	NM_017774
hsa-miR-1	NM_004078
hsa-miR-16	NM_017527
hsa-miR-155	NM_133443
hsa-miR-30a	NM_032270
hsa-miR-1	NM_003720
hsa-miR-155	NM_080626
hsa-miR-155	NM_023935
hsa-miR-16	NM_001007553
hsa-miR-16	NM_015497
hsa-miR-155	NM_018142
hsa-miR-16	NM_005628
hsa-miR-16	NM_005698
hsa-miR-30a	NM_002874
hsa-miR-16	NM_003405
hsa-miR-30a	NM_004870
hsa-miR-1	NM_006145
hsa-miR-16	NM_007175
hsa-miR-16	NM_015904
hsa-miR-30a	NM_053055
hsa-let-7b	NM_173810
hsa-miR-30a	NM_152755
hsa-miR-16	NM_006946
hsa-miR-1	NM_003801
hsa-miR-30a	NM_002633
hsa-miR-16	NM_003223
hsa-miR-16	NM_003486
hsa-miR-155	NM_001304
hsa-let-7b	NM_001101653
hsa-miR-1	NM_005575
hsa-miR-16	NM_004953
hsa-miR-155	NM_003115
hsa-let-7b	NM_004231
hsa-miR-155	NM_001219
hsa-let-7b	NM_005934
hsa-miR-1	NM_021154
hsa-miR-30a	NM_022818
hsa-miR-1	NM_005754
hsa-let-7b	NM_024940
hsa-let-7b	NM_017823
hsa-miR-16	NM_023077
hsa-miR-155	NM_152756
hsa-miR-30a	NM_001085481
hsa-miR-155	NM_006442
hsa-miR-16	NM_032881
hsa-miR-155	NM_000434
hsa-miR-16	NM_006791
hsa-miR-1	NM_012401
hsa-miR-1	NM_018222
hsa-miR-1	NM_006754
hsa-miR-16	NM_003760
hsa-let-7b	NM_007240
hsa-miR-155	NM_025196
hsa-miR-16	NM_014388
hsa-miR-30a	NM_005072
hsa-miR-155	NM_016097
hsa-let-7b	NM_032357
hsa-miR-16	NM_019034
hsa-miR-155	NM_015542
hsa-miR-1	NM_001012614
hsa-miR-1	NM_003290
hsa-miR-155	NM_080822
hsa-miR-16	NM_022821
hsa-let-7b	NM_006667
hsa-miR-30a	--
hsa-miR-1	NM_004600
hsa-miR-16	NM_001255
hsa-miR-1	NM_006390
hsa-miR-1	NM_033212
hsa-let-7b	NM_005831
hsa-miR-16	NM_005724
hsa-miR-155	NM_025109
hsa-miR-155	NM_004804
hsa-miR-16	NM_017873
hsa-let-7b	NM_001042476
hsa-miR-155	NM_005441
hsa-miR-30a	NM_031284
hsa-miR-30a	NM_022842
hsa-miR-16	NM_080652
hsa-miR-155	NM_001002857
hsa-miR-30a	NM_001002913
hsa-let-7b	NM_024658
hsa-miR-1	NM_014639
hsa-miR-1	NM_170746
hsa-miR-16	NM_018259
hsa-miR-155	NM_018343
hsa-miR-1	NM_000210
hsa-miR-16	NM_015352
hsa-miR-30a	NM_002070
hsa-miR-16	NM_018072
hsa-miR-155	NM_007212
hsa-miR-16	NM_001037328
hsa-miR-30a	NM_004735
hsa-miR-155	NM_021154
hsa-let-7b	NM_139062
hsa-miR-1	NM_002639
hsa-let-7b	NM_005787
hsa-let-7b	NM_001048201
hsa-miR-30a	NM_006815
hsa-miR-155	NM_006915
hsa-miR-1	NM_015359
hsa-miR-16	NM_022344
hsa-miR-30a	NM_018140
hsa-miR-30a	NM_021131
hsa-miR-30a	NM_001002009
hsa-miR-30a	NM_181836
hsa-miR-30a	NM_019026
hsa-miR-1	NM_002156
hsa-miR-16	NM_178148
hsa-let-7b	NM_031921
hsa-miR-30a	NM_002572
hsa-miR-16	NM_006391
hsa-miR-155	NM_005349
hsa-miR-16	NM_001417
hsa-miR-1	NM_032493
hsa-miR-16	NM_002291
hsa-miR-155	NM_017722
hsa-let-7b	NM_005858
hsa-miR-155	NM_020410
hsa-miR-155	NM_001080
hsa-miR-30a	NM_003162
hsa-miR-155	NM_017898
hsa-miR-1	NM_030920
hsa-miR-16	NM_003688
hsa-miR-16	NM_003135
hsa-miR-30a	NM_033280
hsa-let-7b	NM_022463
hsa-let-7b	NM_003360
hsa-miR-30a	NM_001010891
hsa-miR-16	NM_019887
hsa-miR-155	NM_001080463
hsa-let-7b	NM_000946
hsa-miR-16	NM_005777
hsa-miR-16	NM_005347
hsa-miR-155	NM_001025252
hsa-let-7b	NM_001008844
hsa-miR-30a	NM_001281
hsa-miR-16	NM_015710
hsa-miR-155	NM_001025105
hsa-let-7b	NM_018067
hsa-miR-30a	NM_033112
hsa-miR-155	NM_001010942
hsa-miR-155	NM_003888
hsa-let-7b	NM_014453
hsa-miR-155	NM_018235
hsa-miR-155	NM_024529
hsa-miR-155	NM_024089
hsa-miR-16	NM_001261
hsa-miR-16	NM_006586
hsa-miR-16	NM_133259
hsa-miR-16	NM_012297
hsa-miR-1	NM_004719
hsa-let-7b	NM_004040
hsa-miR-30a	NM_001003792
hsa-miR-1	NM_024940
hsa-miR-155	NM_033547
hsa-miR-30a	NM_002897
hsa-miR-16	NM_020963
hsa-miR-155	NM_003901
hsa-miR-155	NM_020194
hsa-miR-16	NM_007019
hsa-miR-1	NM_016219
hsa-miR-155	NM_145203
hsa-miR-16	NM_022098
hsa-miR-16	NM_021215
hsa-let-7b	NM_024953
hsa-let-7b	NM_001007245
hsa-miR-30a	NM_004163
hsa-miR-30a	NM_001112717
hsa-miR-30a	NM_004785
hsa-let-7b	NM_000963
hsa-miR-30a	NM_003569
hsa-miR-1	NM_001031732
hsa-miR-16	NM_015665
hsa-miR-16	NM_001969
hsa-miR-1	NM_016111
hsa-miR-1	NM_020121
hsa-miR-1	NM_018303
hsa-miR-155	NM_021629
hsa-miR-1	NM_001690
hsa-miR-30a	NM_033407
hsa-miR-30a	NM_003115
hsa-miR-16	NM_000358
hsa-miR-155	NM_004280
hsa-let-7b	NM_052865
hsa-miR-16	NM_020738
hsa-miR-1	NM_001006623
hsa-miR-30a	NM_000944
hsa-miR-1	NM_021640
hsa-miR-16	NM_004431
hsa-miR-155	NM_000255
hsa-miR-16	NM_013346
hsa-let-7b	NM_015056
hsa-miR-16	NM_015131
hsa-miR-16	NM_152407
hsa-miR-16	NM_022754
hsa-miR-155	NM_004935
hsa-miR-16	NM_030628
hsa-miR-30a	NM_006291
hsa-miR-155	NM_006291
hsa-miR-1	NM_020762
hsa-let-7b	NM_001105570
hsa-let-7b	NM_024051
hsa-miR-30a	NM_006754
hsa-miR-155	NM_016126
hsa-miR-1	NM_002133
hsa-miR-155	NM_198066
hsa-let-7b	NM_001079673
hsa-miR-16	NM_004604
hsa-miR-30a	NM_006184
hsa-miR-16	NM_002047
hsa-miR-155	NM_003359
hsa-miR-30a	NM_005381
hsa-miR-16	NM_007269
hsa-let-7b	NM_016196
hsa-miR-155	NM_024321
hsa-miR-155	NM_001039916
hsa-let-7b	NM_012293
hsa-let-7b	NM_013390
hsa-miR-155	NM_016075
hsa-let-7b	NM_019018
hsa-let-7b	NM_022662
hsa-miR-16	NM_005094
hsa-miR-16	NM_002332
hsa-miR-16	NM_014203
hsa-miR-155	NM_022343
hsa-miR-155	NM_001033553
hsa-miR-155	NM_005444
hsa-miR-30a	NM_005444
hsa-miR-16	NM_014329
hsa-miR-155	NM_014223
hsa-miR-16	NM_005768
hsa-let-7b	NM_002103
hsa-let-7b	NM_006230
hsa-miR-155	NM_001077484
hsa-miR-16	NM_014611
hsa-miR-30a	NM_020199
hsa-miR-30a	NM_004860
hsa-miR-16	NM_012192
hsa-miR-16	NM_018976
hsa-miR-1	NM_012383
hsa-miR-1	NM_012381
hsa-miR-1	NM_005898
hsa-miR-16	NM_003850
hsa-let-7b	NM_198468
hsa-miR-16	NM_138777
hsa-miR-16	NM_007026
hsa-miR-1	NM_016223
hsa-miR-1	NM_032457
hsa-miR-155	NM_001013839
hsa-let-7b	NM_080686
hsa-miR-16	NM_005746
hsa-let-7b	NM_014251
hsa-let-7b	NM_016641
hsa-miR-16	NM_006754
hsa-miR-1	NM_022763
hsa-miR-16	NM_016111
hsa-miR-1	NM_015710
hsa-miR-155	NM_018509
hsa-miR-1	NM_002622
hsa-miR-16	NM_033087
hsa-miR-155	NM_021249
hsa-miR-1	NM_005100
hsa-miR-1	NM_001039366
hsa-miR-16	NM_006584
hsa-miR-1	NM_001610
hsa-miR-155	NM_004628
hsa-miR-155	NM_138381
hsa-let-7b	NM_017847
hsa-miR-155	NM_003164
hsa-miR-155	NM_006320
hsa-let-7b	NM_015289
hsa-miR-16	NM_002032
hsa-miR-16	NM_001008395
hsa-miR-30a	NM_017892
hsa-miR-30a	NM_014203
hsa-miR-16	NM_014234
hsa-miR-16	NM_015190
hsa-let-7b	NM_032014
hsa-let-7b	NM_015064
hsa-miR-155	NM_018233
hsa-miR-155	NM_024884
hsa-let-7b	NM_017722
hsa-let-7b	NM_024864
hsa-miR-16	NM_015462
hsa-miR-16	NM_015229
hsa-miR-30a	NM_001912
hsa-miR-1	NM_001113378
hsa-miR-30a	NM_012334
hsa-miR-155	NM_006670
hsa-miR-16	NM_014278
hsa-miR-30a	NM_001150
hsa-miR-30a	NM_005911
hsa-miR-155	NM_033631
hsa-miR-16	NM_004521
hsa-miR-1	NM_005274
hsa-let-7b	NM_001665
hsa-let-7b	NM_024771
hsa-miR-16	NM_032797
hsa-miR-30a	NM_004069
hsa-miR-1	NM_002691
hsa-miR-30a	NM_001755
hsa-miR-1	NM_012280
hsa-miR-1	NM_080546
hsa-miR-1	NM_004341
hsa-let-7b	NM_001015891
hsa-miR-16	NM_016338
hsa-let-7b	NM_016071
hsa-miR-155	NM_012201
hsa-miR-155	NM_002451
hsa-miR-16	NM_033200
hsa-miR-16	NM_002734
hsa-miR-155	NM_181892
hsa-miR-30a	NM_004477
hsa-miR-16	NM_000690
hsa-miR-1	NM_005573
hsa-miR-16	NM_002264
hsa-miR-16	NM_002721
hsa-miR-16	NM_016034
hsa-let-7b	NM_021928
hsa-miR-16	NM_004870
hsa-miR-16	NM_001100161
hsa-let-7b	NM_032620
hsa-miR-155	NM_003339
hsa-miR-16	NM_003090
hsa-miR-1	NM_015137
hsa-miR-1	NM_201274
hsa-miR-30a	NM_001319
hsa-miR-16	NM_004856
hsa-miR-16	NM_004582
hsa-miR-1	NM_001425
hsa-miR-155	NM_001554
hsa-miR-155	NM_003968
hsa-miR-155	NM_058197
hsa-miR-30a	NM_001031812
hsa-let-7b	NM_001097590
hsa-miR-1	NM_001077199
hsa-miR-155	NM_016631
hsa-miR-30a	NM_025222
hsa-miR-1	NM_003406
hsa-miR-16	NM_001012985
hsa-miR-30a	NM_022048
hsa-miR-30a	NM_007284
hsa-miR-155	NM_153705
hsa-miR-155	NM_015013
hsa-let-7b	NM_015324
hsa-miR-30a	NM_018170
hsa-miR-1	NM_003262
hsa-miR-1	NM_001943
hsa-miR-155	NM_016578
hsa-miR-155	NM_004785
hsa-miR-16	NM_001673
hsa-let-7b	NM_001007225
hsa-miR-155	NM_002270
hsa-miR-155	NM_003600
hsa-miR-155	NM_002567
hsa-miR-1	NM_012117
hsa-miR-30a	NM_014303
hsa-miR-1	NM_015608
hsa-let-7b	NM_025267
hsa-miR-155	NM_018126
hsa-miR-155	NM_014666
hsa-miR-1	NM_024911
hsa-miR-155	NM_001316
hsa-miR-16	NM_012090
hsa-miR-30a	NM_021928
hsa-miR-30a	NM_001610
hsa-miR-30a	NM_012089
hsa-miR-155	NM_002006
hsa-miR-1	NM_022075
hsa-miR-16	NM_001402
hsa-miR-1	NM_012428
hsa-miR-155	NM_001037165
hsa-miR-155	NM_002775
hsa-miR-30a	NM_001002755
hsa-miR-155	NM_001792
hsa-let-7b	NM_025204
hsa-miR-1	NM_177966
hsa-miR-16	NM_001034023
hsa-let-7b	NM_004217
hsa-miR-1	NM_006026
hsa-miR-30a	NM_053064
hsa-miR-30a	NM_032509
hsa-miR-155	NM_015187
hsa-let-7b	NM_005866
hsa-miR-16	NM_018032
hsa-miR-16	NM_001005376
hsa-miR-16	NM_001010983
hsa-let-7b	NM_005177
hsa-miR-155	NM_001033028
hsa-miR-1	NM_001896
hsa-miR-155	NM_000755
hsa-miR-30a	NM_006858
hsa-let-7b	NM_032940
hsa-let-7b	NM_006319
hsa-miR-155	NM_017444
hsa-miR-1	NM_024045
hsa-miR-30a	NM_003913
hsa-miR-16	NM_001008410
hsa-miR-155	NM_002707
hsa-miR-16	NM_001039590
hsa-let-7b	NM_005789
hsa-miR-30a	NM_014832
hsa-let-7b	NM_002131
hsa-miR-1	NM_003449
hsa-miR-30a	NM_004523
hsa-miR-155	NM_001042734
hsa-let-7b	NM_001007269
hsa-miR-30a	NM_000309
hsa-let-7b	NM_014976
hsa-miR-30a	NM_007034
hsa-miR-16	NM_181701
hsa-miR-16	NM_138440
hsa-miR-1	NM_194247
hsa-miR-1	NM_015459
hsa-miR-1	NM_000425
hsa-miR-30a	NM_017654
hsa-let-7b	NM_017877
hsa-let-7b	NM_015703
hsa-miR-16	NM_016312
hsa-let-7b	NM_004866
hsa-let-7b	NM_001031695
hsa-miR-30a	NM_016111
hsa-let-7b	NM_004996
hsa-miR-155	NM_015359
hsa-miR-155	NM_004600
hsa-miR-155	NM_001752
hsa-let-7b	NM_022771
hsa-miR-1	NM_021734
hsa-let-7b	NM_003846
hsa-miR-30a	NM_020738
hsa-let-7b	NM_001006623
hsa-let-7b	NM_005443
hsa-miR-1	NM_003712
hsa-miR-1	NM_002631
hsa-miR-16	NM_022730
hsa-miR-155	NM_198468
hsa-miR-155	NM_032727
hsa-miR-1	NM_018362
hsa-miR-155	NM_002610
hsa-miR-155	NM_138348
hsa-miR-155	NM_000189
hsa-miR-155	NM_015607
hsa-miR-16	NM_015590
hsa-miR-16	NM_013277
hsa-miR-1	NM_182975
hsa-miR-155	NM_133496
hsa-miR-1	NM_033280
hsa-miR-16	NM_004990
hsa-miR-155	NM_032208
hsa-miR-30a	NM_001002257
hsa-miR-1	NM_006142
hsa-miR-16	NM_001099668
hsa-miR-155	NM_000876
hsa-miR-30a	NM_004748
hsa-miR-1	NM_016578
hsa-let-7b	NM_004781
hsa-miR-16	NM_001040409
hsa-miR-155	NM_001032296
hsa-let-7b	NM_004252
hsa-miR-30a	NM_021982
hsa-miR-16	NM_030805
hsa-miR-16	NM_032168
hsa-miR-16	NM_014874
hsa-let-7b	NM_006066
hsa-miR-155	NM_005845
hsa-miR-155	NM_016371
hsa-let-7b	NM_006268
hsa-miR-16	NM_018091
hsa-miR-155	NM_007357
hsa-miR-30a	NM_004109
hsa-miR-1	NM_145753
hsa-let-7b	NM_001995
hsa-let-7b	NM_004238
hsa-miR-155	NM_018165
hsa-let-7b	NM_194291
hsa-miR-16	NM_006819
hsa-miR-16	NM_000311
hsa-let-7b	NM_001002019
hsa-miR-16	NM_001002913
hsa-miR-155	NM_006756
hsa-miR-155	NM_006699
hsa-miR-16	NM_006086
hsa-miR-155	NM_015853
hsa-miR-30a	NM_001098728
hsa-miR-155	NM_001498
hsa-miR-16	NM_018238
hsa-miR-155	NM_017829
hsa-miR-1	NM_001014972
hsa-miR-16	NM_002270
hsa-miR-155	NM_002413
hsa-miR-155	NM_016592
hsa-miR-1	NM_001127
hsa-miR-16	NM_003021
hsa-miR-1	NM_175732
hsa-let-7b	NM_002813
hsa-miR-1	NM_005626
hsa-miR-155	NM_001938
hsa-miR-155	NM_014875
hsa-miR-1	NM_033087
hsa-miR-16	NM_014239
hsa-miR-1	NM_032812
hsa-let-7b	NM_004645
hsa-let-7b	NM_014873
hsa-miR-155	NM_020662
hsa-miR-155	NM_003472
hsa-miR-16	NM_021928
hsa-miR-30a	NM_003246
hsa-miR-30a	NM_006851
hsa-let-7b	NM_181783
hsa-miR-16	NM_006845
hsa-let-7b	NM_012474
hsa-miR-1	NM_032783
hsa-miR-30a	NM_001515
hsa-miR-1	NM_198468
hsa-miR-155	NM_004577
hsa-miR-30a	NM_052879
hsa-let-7b	NM_001042410
hsa-miR-1	NM_005916
hsa-miR-155	NM_001150
hsa-miR-1	NM_020438
hsa-miR-16	NM_007235
hsa-miR-155	NM_138704
hsa-let-7b	NM_003587
hsa-miR-30a	NM_022875
hsa-miR-16	NM_006287
hsa-miR-30a	NM_013975
hsa-let-7b	NM_015599
hsa-miR-155	NM_006809
hsa-miR-30a	NM_018467
hsa-miR-16	NM_013336
hsa-miR-30a	NM_002480
hsa-miR-30a	NM_000249
hsa-let-7b	NM_015465
hsa-let-7b	NM_199242
hsa-miR-16	NM_004661
hsa-miR-16	NM_003873
hsa-let-7b	NM_005207
hsa-miR-16	NM_001018073
hsa-miR-16	NM_002862
hsa-miR-1	NM_003288
hsa-miR-1	NM_003069
hsa-miR-1	NM_003345
hsa-miR-1	NM_006801
hsa-miR-30a	NM_006761
hsa-miR-155	NM_002853
hsa-miR-16	NM_181575
hsa-miR-1	NM_005760
hsa-miR-155	NM_014873
hsa-miR-1	NM_003144
hsa-miR-1	NM_005845
hsa-miR-1	NM_024321
hsa-let-7b	NM_005085
hsa-miR-1	NM_016287
hsa-let-7b	NM_001100161
hsa-miR-30a	NM_018093
hsa-miR-30a	--
hsa-miR-16	NM_002843
hsa-miR-1	NM_001042440
hsa-miR-16	NM_006343
hsa-miR-16	NM_138381
hsa-miR-30a	NM_006782
hsa-miR-30a	NM_152407
hsa-miR-1	NM_017802
hsa-miR-30a	NM_001284
hsa-miR-1	NM_005322
hsa-let-7b	NM_019005
hsa-miR-16	NM_015420
hsa-miR-16	NM_017841
hsa-miR-1	NM_002204
hsa-miR-30a	NM_017750
hsa-miR-30a	NM_001943
hsa-miR-16	NM_015179
hsa-miR-16	NM_002528
hsa-miR-1	NM_015017
hsa-miR-16	NM_001497
hsa-miR-1	NM_000251
hsa-miR-16	NM_015359
hsa-miR-155	NM_005374
hsa-let-7b	NM_001042559
hsa-miR-16	NM_016072
hsa-miR-16	NM_003314
hsa-miR-155	NM_004298
hsa-miR-16	NM_001001419
hsa-miR-155	NM_001024732
hsa-let-7b	NM_003852
hsa-let-7b	NM_006708
hsa-miR-30a	NM_001536
hsa-miR-16	NM_016292
hsa-miR-155	NM_015723
hsa-let-7b	NM_014038
hsa-miR-1	NM_032593
hsa-miR-16	NM_004161
hsa-miR-155	NM_001257
hsa-let-7b	NM_014866
hsa-miR-155	NM_006948
hsa-miR-1	NM_001064
hsa-let-7b	NM_022917
hsa-miR-155	NM_021914
hsa-let-7b	NM_003156
hsa-miR-155	NM_003150
hsa-miR-155	NM_000404
hsa-miR-16	NM_001003688
hsa-miR-16	NM_001114397
hsa-miR-1	NM_013379
hsa-miR-155	NM_003344
hsa-miR-155	NM_198576
hsa-miR-30a	NM_006699
hsa-let-7b	NM_001077198
hsa-miR-16	NM_001025300
hsa-miR-16	NM_014016
hsa-miR-30a	--
hsa-miR-155	NM_004757
hsa-miR-16	NM_018127
hsa-miR-1	NM_018834
hsa-miR-30a	NM_033518
hsa-miR-16	NM_006513
hsa-miR-1	NM_020640
hsa-miR-16	NM_030885
hsa-let-7b	NM_003076
hsa-miR-155	NM_001431
hsa-miR-16	NM_003400
hsa-miR-16	NM_001539
hsa-let-7b	NM_003600
hsa-miR-1	NM_006263
hsa-miR-1	NM_007172
hsa-miR-1	NM_015695
hsa-miR-16	NM_015140
hsa-miR-16	NM_003491
hsa-let-7b	NM_015029
hsa-miR-155	NM_003934
hsa-miR-16	NM_016567
hsa-miR-30a	NM_003359
hsa-miR-30a	NM_001414
hsa-let-7b	NM_001077484
hsa-miR-1	NM_138425
hsa-miR-1	NM_001078174
hsa-miR-16	NM_004134
hsa-let-7b	NM_032168
hsa-miR-30a	NM_001001433
hsa-miR-1	NM_033112
hsa-let-7b	NM_006313
hsa-miR-30a	NM_001007067
hsa-miR-155	NM_021640
hsa-miR-30a	NM_019034
hsa-miR-1	NM_001257
hsa-miR-16	NM_007010
hsa-miR-16	NM_001018067
hsa-miR-155	NM_001018837
hsa-miR-16	NM_024940
hsa-miR-16	NM_007055
hsa-miR-1	NM_013402
hsa-let-7b	NM_138381
hsa-miR-155	NM_133493
hsa-let-7b	NM_004998
hsa-miR-1	NM_016631
hsa-miR-30a	NM_138927
hsa-miR-16	NM_138927
hsa-miR-155	NM_006031
hsa-miR-1	NM_033222
hsa-miR-16	NM_004728
hsa-miR-16	NM_015679
hsa-miR-16	NM_178167
hsa-miR-30a	NM_001792
hsa-miR-30a	NM_080653
hsa-miR-1	NM_032270
hsa-miR-30a	NM_005038
hsa-miR-155	NM_001008938
hsa-miR-155	NM_007277
hsa-miR-1	NM_016376
hsa-miR-30a	NM_002268
hsa-miR-16	NM_000574
hsa-miR-1	NM_002827
hsa-miR-1	NM_021638
hsa-miR-16	NM_000228
hsa-miR-155	NM_004613
hsa-miR-1	NM_005787
hsa-miR-30a	NM_014613
hsa-let-7b	NM_005015
hsa-miR-30a	NM_032408
hsa-miR-1	NM_030938
hsa-let-7b	NM_001098511
hsa-miR-30a	NM_018233
hsa-miR-155	NM_019042
hsa-miR-16	NM_012458
hsa-miR-16	NM_002883
hsa-miR-1	NM_002687
hsa-miR-155	NM_001958
hsa-miR-30a	NM_015058
hsa-miR-30a	NM_001039937
hsa-miR-30a	NM_002250
hsa-miR-16	NM_014225
hsa-miR-16	NM_000305
hsa-let-7b	NM_001114753
hsa-let-7b	NM_017615
hsa-miR-16	NM_020772
hsa-miR-1	NM_004477
hsa-miR-16	NM_003359
hsa-miR-155	NM_015084
hsa-miR-1	NM_022130
hsa-let-7b	NM_004157
hsa-miR-30a	NM_016322
hsa-let-7b	NM_032812
hsa-miR-30a	NM_000358
hsa-miR-155	NM_005072
hsa-let-7b	NM_015966
hsa-miR-16	NM_004182
hsa-miR-155	NM_020765
hsa-miR-16	NM_001363
hsa-let-7b	NM_015229
hsa-miR-16	NM_032217
hsa-miR-16	NM_000213
hsa-let-7b	NM_020738
hsa-miR-16	NM_006335
hsa-miR-16	NM_018101
hsa-let-7b	NM_022365
hsa-miR-1	NM_006305
hsa-let-7b	NM_001006634
hsa-let-7b	NM_004481
hsa-miR-16	NM_017816
hsa-miR-1	NM_001014446
hsa-miR-16	NM_019606
hsa-miR-16	NM_032334
hsa-let-7b	NM_012262
hsa-miR-16	NM_015315
hsa-miR-1	NM_133493
hsa-miR-16	NM_138446
hsa-miR-16	NM_053055
hsa-miR-1	NM_003902
hsa-miR-155	NM_173654
hsa-miR-30a	NM_052859
hsa-miR-16	NM_152726
hsa-miR-16	NM_001150
hsa-miR-155	NM_015477
hsa-miR-1	NM_015477
hsa-miR-16	NM_021194
hsa-miR-16	NM_002669
hsa-let-7b	NM_001905
hsa-let-7b	NM_018146
hsa-miR-16	NM_000445
hsa-miR-30a	NM_031208
hsa-miR-30a	NM_015155
hsa-miR-155	NM_024953
hsa-miR-155	NM_006287
hsa-miR-30a	NM_005778
hsa-miR-155	NM_016407
hsa-miR-30a	NM_002756
hsa-miR-155	NM_019012
hsa-miR-30a	NM_013436
hsa-miR-30a	NM_014614
hsa-miR-155	NM_014614
hsa-miR-16	NM_001014445
hsa-let-7b	NM_001655
hsa-miR-155	NM_007274
hsa-let-7b	NM_014507
hsa-let-7b	NM_003069
hsa-miR-1	NM_031490
hsa-miR-155	NM_032940
hsa-miR-16	NM_001083614
hsa-miR-155	NM_014377
hsa-miR-30a	NM_001100626
hsa-miR-155	NM_001098426
hsa-miR-1	NM_031934
hsa-let-7b	NM_181892
hsa-miR-16	NM_003477
hsa-miR-30a	NM_022091
hsa-miR-30a	NM_001255
hsa-miR-155	NM_018117
hsa-miR-16	NM_015440
hsa-miR-155	NM_003852
hsa-let-7b	NM_022337
hsa-let-7b	NM_020750
hsa-miR-16	NM_012204
hsa-miR-1	NM_004819
hsa-miR-30a	NM_005669
hsa-miR-155	NM_019067
hsa-miR-30a	NM_030571
hsa-let-7b	NM_003339
hsa-miR-1	NM_002526
hsa-miR-30a	NM_003850
hsa-let-7b	NM_004749
hsa-miR-1	NM_006441
hsa-miR-16	NM_022365
hsa-miR-16	NM_014060
hsa-miR-16	NM_032299
hsa-miR-16	NM_018602
hsa-miR-16	NM_002156
hsa-let-7b	NM_017784
hsa-miR-155	NM_017784
hsa-let-7b	NM_001270
hsa-miR-16	NM_014338
hsa-let-7b	NM_007221
hsa-miR-16	NM_004110
hsa-let-7b	NM_053283
hsa-miR-16	NM_024520
hsa-miR-16	NM_001011513
hsa-miR-155	NM_017864
hsa-let-7b	NM_015635
hsa-miR-1	NM_000138
hsa-miR-16	NM_001012661
hsa-miR-30a	NM_004733
hsa-miR-16	NM_001042533
hsa-miR-16	NM_005801
hsa-miR-16	NM_013286
hsa-miR-1	NM_015493
hsa-let-7b	NM_014584
hsa-miR-155	NM_014639
hsa-miR-30a	NM_004613
hsa-miR-155	NM_002931
hsa-miR-30a	NM_033397
hsa-let-7b	NM_001099
hsa-miR-155	NM_001903
hsa-miR-1	NM_018259
hsa-miR-1	NM_015180
hsa-miR-30a	NM_001046
hsa-miR-155	NM_022731
hsa-miR-30a	--
hsa-miR-16	NM_001017963
hsa-miR-30a	NM_001031695
hsa-miR-155	NM_002013
hsa-miR-1	NM_006233
hsa-let-7b	NM_000883
hsa-miR-1	NM_018465
hsa-let-7b	NM_001388
hsa-miR-155	NM_000176
hsa-miR-155	NM_000532
hsa-miR-1	NM_007217
hsa-miR-155	NM_005499
hsa-let-7b	NM_000527
hsa-miR-155	NM_148956
hsa-miR-155	NM_024656
hsa-miR-155	NM_001457
hsa-miR-16	NM_001035534
hsa-miR-30a	NM_001040610
hsa-let-7b	NM_030920
hsa-miR-30a	NM_004040
hsa-miR-30a	NM_152896
hsa-miR-155	NM_004362
hsa-miR-1	NM_001695
hsa-miR-1	NM_001042678
hsa-miR-155	NM_014109
hsa-miR-1	NM_005620
hsa-miR-30a	NM_001640
hsa-miR-16	NM_016062
hsa-miR-16	NM_020236
hsa-miR-16	NM_203290
hsa-miR-155	NM_006396
hsa-miR-30a	NM_002230
hsa-miR-16	NM_003311
hsa-miR-16	NM_017990
hsa-miR-16	NM_021100
hsa-let-7b	NM_182523
hsa-miR-155	NM_013444
hsa-miR-16	NM_001034996
hsa-miR-1	NM_001110556
hsa-miR-16	NM_002639
hsa-miR-16	NM_014165
hsa-let-7b	NM_033518
hsa-miR-16	NM_001017423
hsa-miR-16	NM_003651
hsa-miR-30a	NM_004458
hsa-let-7b	NM_020365
hsa-miR-1	NM_001039802
hsa-let-7b	NM_002573
hsa-miR-16	NM_015465
hsa-miR-155	NM_018047
hsa-miR-155	NM_003825
hsa-miR-1	NM_199242
hsa-let-7b	NM_016009
hsa-miR-155	NM_005063
hsa-miR-16	NM_000967
hsa-miR-155	NM_001018073
hsa-miR-1	NM_001032296
hsa-miR-155	NM_139242
hsa-let-7b	NM_023078
hsa-let-7b	NM_000637
hsa-miR-1	NM_020410
hsa-miR-16	NM_014377
hsa-miR-1	NM_022346
hsa-miR-30a	NM_005168
hsa-miR-1	NM_000179
hsa-miR-16	NM_016343
hsa-miR-30a	NM_006572
hsa-miR-16	NM_005389
hsa-miR-16	NM_013238
hsa-miR-16	NM_014503
hsa-miR-16	NM_001111322
hsa-let-7b	NM_003008
hsa-miR-16	NM_004093
hsa-let-7b	NM_004085
hsa-let-7b	NM_001014764
hsa-miR-1	NM_012223
hsa-miR-30a	NM_000527
hsa-miR-1	NM_012293
hsa-miR-30a	NM_006335
hsa-let-7b	NM_015641
hsa-let-7b	NM_019594
hsa-miR-155	NM_018243
hsa-miR-30a	NM_018602
hsa-miR-155	NM_019063
hsa-miR-30a	NM_022730
hsa-miR-155	NM_013335
hsa-miR-155	NM_006407
hsa-miR-16	NM_001037637
hsa-miR-155	NM_024940
hsa-miR-30a	NM_178812
hsa-miR-155	NM_005930
hsa-miR-16	NM_032656
hsa-miR-16	NM_006023
hsa-miR-30a	NM_001042440
hsa-miR-16	NM_014188
hsa-miR-16	NM_001017928
hsa-miR-1	NM_005717
hsa-miR-16	NM_004713
hsa-miR-155	NM_017623
hsa-miR-155	NM_013943
hsa-miR-16	NM_018146
hsa-let-7b	NM_005051
hsa-miR-155	NM_025128
hsa-let-7b	NM_030798
hsa-miR-1	NM_007277
hsa-miR-30a	NM_003311
hsa-miR-1	NM_002733
hsa-miR-155	NM_015442
hsa-miR-1	NM_012140
hsa-miR-16	NM_016222
hsa-miR-1	NM_001002006
hsa-miR-16	NM_006384
hsa-miR-16	NM_000109
hsa-let-7b	NM_176818
hsa-miR-16	NM_001017980
hsa-miR-155	NM_015565
hsa-miR-16	NM_015584
hsa-let-7b	NM_020162
hsa-miR-1	NM_004163
hsa-miR-16	NM_018385
hsa-miR-30a	NM_004781
hsa-miR-1	NM_013336
hsa-miR-155	NM_017768
hsa-miR-16	NM_016052
hsa-miR-30a	NM_013291
hsa-let-7b	NM_182916
hsa-miR-30a	NM_001008660
hsa-miR-30a	NM_003088
hsa-miR-155	NM_006949
hsa-miR-155	NM_015465
hsa-miR-1	NM_001497
hsa-miR-16	NM_003819
hsa-miR-30a	NM_001003712
hsa-miR-16	NM_007172
hsa-miR-30a	NM_001280
hsa-miR-30a	NM_002745
hsa-miR-1	NM_001079673
hsa-miR-30a	NM_032940
hsa-let-7b	NM_017916
hsa-let-7b	NM_000532
hsa-let-7b	NM_002707
hsa-miR-155	NM_004869
hsa-miR-16	NM_031210
hsa-let-7b	NM_025146
hsa-miR-155	NM_001076677
hsa-miR-30a	NM_005325
hsa-miR-16	NM_005845
hsa-miR-30a	NM_013236
hsa-let-7b	NM_006659
hsa-miR-155	NM_002482
hsa-let-7b	NM_018976
hsa-miR-16	NM_004749
hsa-miR-155	NM_001110
hsa-miR-30a	NM_018256
hsa-miR-1	NM_001034191
hsa-miR-16	NM_014300
hsa-miR-155	NM_003653
hsa-miR-30a	NM_001048218
hsa-let-7b	NM_002296
hsa-miR-30a	NM_006670
hsa-miR-155	NM_016019
hsa-miR-1	NM_014866
hsa-miR-155	NM_033396
hsa-let-7b	NM_015446
hsa-miR-155	NM_002356
hsa-miR-16	NM_015328
hsa-miR-16	NM_145255
hsa-miR-1	NM_005441
hsa-miR-155	NM_003371
hsa-miR-1	NM_175736
hsa-miR-1	NM_001553
hsa-miR-155	NM_080652
hsa-miR-155	NM_014278
hsa-miR-155	NM_174889
hsa-miR-155	NM_015635
hsa-let-7b	NM_001567
hsa-miR-155	NM_016062
hsa-miR-155	NM_001030007
hsa-miR-30a	NM_001904
hsa-miR-16	NM_006621
hsa-miR-155	NM_173611
hsa-let-7b	NM_005793
hsa-miR-155	NM_001018070
hsa-miR-16	NM_016033
hsa-miR-16	NM_002086
hsa-miR-1	NM_031207
hsa-miR-1	NM_018715
hsa-miR-16	NM_004343
hsa-miR-16	NM_002949
hsa-miR-16	NM_006291
hsa-miR-30a	NM_003344
hsa-miR-16	NM_003470
hsa-miR-16	NM_198576
hsa-miR-155	NM_004999
hsa-miR-1	NM_016245
hsa-miR-16	NM_013354
hsa-miR-16	NM_001025091
hsa-miR-155	NM_016424
hsa-miR-16	NM_015203
hsa-miR-155	NM_203406
hsa-miR-16	NM_018648
hsa-miR-30a	NM_020162
hsa-miR-16	NM_014865
hsa-let-7b	NM_018082
hsa-miR-30a	NM_005590
hsa-let-7b	NM_013283
hsa-miR-155	NM_007118
hsa-miR-155	NM_017750
hsa-let-7b	NM_001943
hsa-let-7b	NM_001080391
hsa-miR-30a	NM_004941
hsa-let-7b	NM_013291
hsa-miR-16	NM_006505
hsa-miR-16	NM_001293
hsa-miR-1	NM_005915
hsa-miR-1	NM_001431
hsa-miR-30a	NM_001539
hsa-miR-16	NM_001002
hsa-miR-16	NM_001098534
hsa-miR-1	NM_001042472
hsa-let-7b	NM_080476
hsa-miR-30a	NM_020314
hsa-miR-16	NM_001568
hsa-miR-155	NM_001568
hsa-let-7b	NM_017444
hsa-miR-1	NM_004397
hsa-miR-1	NM_005316
hsa-miR-30a	NM_003463
hsa-let-7b	NM_022091
hsa-miR-30a	NM_003190
hsa-miR-155	NM_022130
hsa-miR-155	NM_002874
hsa-miR-16	NM_000969
hsa-miR-1	NM_003852
hsa-let-7b	NM_020456
hsa-miR-1	NM_014182
hsa-miR-1	NM_006275
hsa-let-7b	NM_004280
hsa-let-7b	NM_021734
hsa-let-7b	NM_017871
hsa-miR-155	NM_003755
hsa-miR-16	NM_005789
hsa-miR-16	NM_004632
hsa-miR-155	NM_201428
hsa-miR-155	--
hsa-let-7b	NM_012416
hsa-miR-155	NM_003246
hsa-miR-1	NM_001003810
hsa-miR-155	NM_181783
hsa-miR-155	NM_001042517
hsa-miR-155	NM_005724
hsa-miR-16	NM_019063
hsa-miR-16	NM_006670
hsa-miR-30a	NM_005228
hsa-miR-16	NM_003756
hsa-miR-30a	NM_006023
hsa-miR-30a	NM_001033925
hsa-miR-155	NM_006570
hsa-miR-155	NM_032458
hsa-let-7b	NM_133496
hsa-let-7b	NM_057175
hsa-miR-155	--
hsa-let-7b	NM_001037165
hsa-miR-30a	NM_001663
hsa-let-7b	NM_004741
hsa-miR-155	NM_001914
hsa-miR-30a	NM_030914
hsa-miR-30a	NM_001191
hsa-miR-1	NM_015283
hsa-miR-16	NM_030798
hsa-miR-16	NM_000968
hsa-let-7b	NM_174909
hsa-let-7b	NM_021128
hsa-miR-155	NM_004217
hsa-miR-16	NM_016070
hsa-miR-30a	NM_213636
hsa-miR-1	NM_016258
hsa-let-7b	NM_013448
hsa-miR-1	NM_020195
hsa-miR-30a	NM_005817
hsa-miR-16	NM_003380
hsa-miR-30a	NM_000610
hsa-miR-155	NM_015360
hsa-miR-1	NM_014827
hsa-miR-16	NM_030938
hsa-miR-16	NM_012470
hsa-miR-16	NM_006784
hsa-miR-16	NM_001122665
hsa-let-7b	NM_006505
hsa-miR-16	NM_015282
hsa-miR-1	NM_006500
hsa-miR-16	NM_001520
hsa-miR-1	NM_002573
hsa-miR-16	NM_018151
hsa-miR-155	NM_002213
hsa-miR-16	NM_003137
hsa-miR-16	NM_001253
hsa-let-7b	NM_005063
hsa-miR-1	NM_002305
hsa-miR-30a	--
hsa-let-7b	NM_005153
hsa-let-7b	NM_015545
hsa-miR-1	NM_000883
hsa-miR-1	NM_003934
hsa-miR-1	NM_004897
hsa-miR-155	NM_001042559
hsa-miR-30a	NM_014325
hsa-let-7b	NM_004298
hsa-miR-155	NM_001040158
hsa-miR-30a	NM_007217
hsa-miR-16	NM_003392
hsa-miR-30a	NM_001013438
hsa-miR-30a	NM_001034116
hsa-miR-30a	--
hsa-let-7b	NM_004600
hsa-miR-16	NM_014929
hsa-miR-1	NM_182476
hsa-miR-16	NM_022100
hsa-miR-16	NM_001002009
hsa-miR-16	NM_001025160
hsa-miR-1	NM_006638
hsa-miR-16	NM_022779
hsa-let-7b	NM_030662
hsa-miR-16	NM_001014764
hsa-let-7b	NM_003969
hsa-miR-16	NM_020230
hsa-miR-16	NM_001039366
hsa-miR-16	NM_016529
hsa-miR-1	NM_005839
hsa-miR-155	NM_024408
hsa-miR-155	NM_005653
hsa-miR-155	NM_004846
hsa-let-7b	NM_020409
hsa-miR-16	NM_001080398
hsa-miR-155	NM_014488
hsa-let-7b	NM_024678
hsa-let-7b	NM_002906
hsa-miR-30a	NM_014300
hsa-miR-155	NM_014062
hsa-let-7b	NM_014847
hsa-miR-16	NM_004577
hsa-miR-1	NM_004832
hsa-let-7b	NM_001931
hsa-miR-30a	NM_004238
hsa-let-7b	NM_000028
hsa-miR-1	NM_032574
hsa-let-7b	NM_032175
hsa-miR-30a	NM_017802
hsa-miR-155	NM_033222
hsa-miR-16	NM_002775
hsa-miR-1	NM_001015048
hsa-let-7b	NM_006660
hsa-miR-30a	NM_001100389
hsa-miR-155	NM_194247
hsa-miR-16	NM_006191
hsa-miR-30a	NM_004521
hsa-miR-30a	NM_001001998
hsa-miR-16	NM_003754
hsa-miR-1	NM_001326
hsa-miR-16	NM_006453
hsa-miR-16	NM_006088
hsa-let-7b	NM_001003828
hsa-miR-30a	NM_015014
hsa-let-7b	NM_001010866
hsa-miR-1	NM_078471
hsa-miR-16	NM_002816
hsa-miR-1	NM_007372
hsa-miR-16	NM_032714
hsa-miR-1	NM_181501
hsa-miR-16	NM_001356
hsa-miR-16	NM_003703
hsa-miR-16	NM_005828
hsa-miR-16	NM_001037808
hsa-miR-16	NM_013411
hsa-miR-155	NM_017659
hsa-miR-155	NM_033518
hsa-miR-16	NM_000610
hsa-miR-30a	NM_007118
hsa-miR-1	NM_001001396
hsa-miR-16	NM_004559
hsa-miR-30a	NM_002654
hsa-miR-16	NM_014597
hsa-miR-16	NM_001098511
hsa-miR-30a	NM_002719
hsa-miR-30a	NM_014999
hsa-miR-155	NM_001497
hsa-miR-1	NM_001018109
hsa-miR-16	NM_033505
hsa-miR-1	NM_001007468
hsa-miR-1	NM_001084393
hsa-miR-1	NM_001084392
hsa-miR-1	NM_032560
hsa-miR-30a	NM_015474
hsa-miR-16	NM_005469
hsa-miR-30a	NM_003069
hsa-let-7b	NM_004845
hsa-miR-155	NM_020314
hsa-miR-16	NM_003844
hsa-miR-16	NM_002541
hsa-miR-155	NM_003750
hsa-miR-16	NM_003750
hsa-let-7b	NM_145012
hsa-miR-30a	NM_018129
hsa-miR-16	NM_022346
hsa-let-7b	NM_017547
hsa-let-7b	NM_003477
hsa-miR-30a	NM_138571
hsa-miR-1	NM_002388
hsa-miR-16	NM_004053
hsa-miR-1	NM_004395
hsa-miR-155	NM_007217
hsa-miR-1	NM_001024732
hsa-let-7b	NM_024911
hsa-let-7b	NM_015836
hsa-miR-1	NM_005057
hsa-let-7b	NM_016040
hsa-miR-16	NM_012086
hsa-miR-30a	NM_016207
hsa-miR-16	NM_001099679
hsa-miR-155	NM_001081640
hsa-miR-1	NM_001081640
hsa-let-7b	NM_003312
hsa-let-7b	NM_001866
hsa-miR-1	NM_004299
hsa-miR-30a	NM_006251
hsa-miR-1	NM_004475
hsa-let-7b	NM_025077
hsa-let-7b	NM_018235
hsa-miR-155	NM_018184
hsa-miR-155	NM_001846
hsa-let-7b	NM_012089
hsa-miR-155	NM_004446
hsa-miR-30a	NM_024295
hsa-let-7b	NM_003715
hsa-miR-1	NM_005327
hsa-let-7b	NM_014300
hsa-miR-1	NM_018289
hsa-miR-16	NM_006796
hsa-miR-30a	NM_031902
hsa-let-7b	NM_003968
hsa-let-7b	NM_006670
hsa-miR-1	NM_001693
hsa-miR-1	NM_138452
hsa-let-7b	NM_005017
hsa-miR-16	NM_052879
hsa-miR-1	NM_020888
hsa-miR-1	NM_015224
hsa-miR-16	NM_005530
hsa-miR-1	NM_003299
hsa-miR-155	NM_002229
hsa-miR-30a	NM_004393
hsa-miR-155	NM_003360
hsa-miR-16	NM_001008938
hsa-miR-16	--
hsa-miR-16	NM_033296
hsa-let-7b	NM_016222
hsa-miR-16	NM_178014
hsa-miR-155	NM_199287
hsa-miR-155	NM_005555
hsa-miR-30a	NM_002710
hsa-miR-1	NM_080388
hsa-miR-16	NM_001113201
hsa-miR-16	NM_181514
hsa-miR-1	NM_006888
hsa-miR-1	NM_018085
hsa-miR-1	NM_032436
hsa-miR-155	NM_000109
hsa-miR-16	NM_001099661
hsa-miR-16	--
hsa-miR-155	NM_153332
hsa-miR-30a	NM_022374
hsa-miR-1	NM_001013699
hsa-miR-16	NM_001030006
hsa-miR-1	NM_018227
hsa-miR-16	NM_021821
hsa-miR-16	NM_014614
hsa-miR-155	NM_001673
hsa-let-7b	NM_016570
hsa-miR-1	NM_012310
hsa-miR-1	NM_020378
hsa-miR-16	NM_000108
hsa-miR-30a	NM_015382
hsa-miR-16	NM_001008844
hsa-miR-30a	NM_001014842
hsa-miR-1	NM_001039937
hsa-miR-155	NM_031490
hsa-let-7b	NM_001015052
hsa-miR-1	NM_005914
hsa-miR-30a	NM_000528
hsa-let-7b	NM_015710
hsa-miR-30a	NM_014377
hsa-miR-30a	NM_002541
hsa-miR-16	NM_018077
hsa-let-7b	NM_018201
hsa-miR-155	NM_001876
hsa-miR-155	NM_014449
hsa-miR-16	NM_001016
hsa-miR-155	NM_001014433
hsa-let-7b	NM_001005753
hsa-miR-155	NM_003162
hsa-miR-1	NM_007269
hsa-miR-1	NM_014874
hsa-miR-16	NM_015172
hsa-miR-155	NM_024586
hsa-miR-16	NM_014875
hsa-let-7b	NM_012414
hsa-miR-1	NM_016207
hsa-miR-16	NM_032312
hsa-miR-155	NM_020918
hsa-miR-16	NM_005772
hsa-miR-30a	NM_016617
hsa-miR-30a	NM_001752
hsa-let-7b	NM_021183
hsa-miR-16	NM_033112
hsa-miR-30a	NM_017871
hsa-miR-155	NM_016081
hsa-miR-16	NM_022497
hsa-miR-1	NM_014067
hsa-miR-30a	NM_012456
hsa-miR-155	NM_002076
hsa-let-7b	NM_014766
hsa-miR-1	NM_001025777
hsa-miR-1	NM_014488
hsa-miR-155	NM_014547
hsa-miR-30a	NM_001042734
hsa-miR-16	NM_001008895
hsa-miR-16	NM_002417
hsa-miR-155	NM_014331
hsa-miR-16	NM_012311
hsa-miR-1	NM_138395
hsa-miR-30a	NM_000188
hsa-let-7b	NM_018669
hsa-let-7b	NM_025207
hsa-let-7b	NM_032368
hsa-miR-155	NM_005620
hsa-let-7b	NM_007080
hsa-miR-30a	NM_003406
hsa-miR-155	NM_016223
hsa-miR-30a	NM_000138
hsa-let-7b	NM_004236
hsa-miR-155	NM_004990
hsa-miR-16	NM_032704
hsa-miR-1	NM_003493
hsa-miR-1	NM_012318
hsa-miR-16	NM_032273
hsa-miR-155	NM_001034
hsa-miR-30a	NM_001034
hsa-miR-16	NM_003487
hsa-miR-1	NM_003074
hsa-miR-155	NM_003754
hsa-let-7b	NM_000237
hsa-miR-16	NM_000884
hsa-let-7b	NM_004398
hsa-miR-155	NM_015355
hsa-miR-30a	NM_021129
hsa-miR-155	NM_004627
hsa-miR-1	NM_001312
hsa-miR-30a	NM_139207
hsa-miR-1	NM_001527
hsa-miR-30a	NM_017824
hsa-miR-155	NM_001000
hsa-miR-1	NM_001005464
hsa-miR-30a	NM_002714
hsa-miR-30a	NM_006764
hsa-miR-155	NM_018983
hsa-miR-16	NM_016360
hsa-let-7b	NM_032338
hsa-miR-155	NM_001037808
hsa-miR-16	NM_001085372
hsa-miR-16	NM_007178
hsa-let-7b	NM_005932
hsa-miR-155	NM_015941
hsa-miR-30a	NM_000938
hsa-miR-155	NM_013436
hsa-miR-155	NM_001040409
hsa-miR-16	NM_005880
hsa-miR-155	NM_001031806
hsa-miR-155	NM_006500
hsa-miR-155	NM_018151
hsa-miR-16	--
hsa-miR-155	NM_006623
hsa-miR-16	NM_000754
hsa-miR-1	NM_002862
hsa-let-7b	NM_003799
hsa-let-7b	NM_015058
hsa-miR-16	NM_006319
hsa-let-7b	NM_014771
hsa-miR-155	NM_003257
hsa-miR-155	NM_003758
hsa-miR-16	NM_017722
hsa-let-7b	NM_019070
hsa-miR-30a	NM_024045
hsa-let-7b	NM_004710
hsa-miR-30a	NM_005374
hsa-let-7b	NM_018126
hsa-miR-1	NM_001120
hsa-miR-155	NM_006838
hsa-miR-155	NM_001032998
hsa-miR-16	NM_001028
hsa-miR-16	NM_006837
hsa-miR-30a	NM_007106
hsa-miR-30a	NM_006638
hsa-miR-155	NM_004085
hsa-miR-30a	NM_004085
hsa-let-7b	NM_003072
hsa-miR-30a	NM_006145
hsa-miR-155	NM_000213
hsa-miR-16	NM_005455
hsa-miR-155	NM_030877
hsa-miR-30a	NM_016529
hsa-miR-155	NM_000107
hsa-miR-1	NM_001040034
hsa-let-7b	NM_006547
hsa-miR-155	NM_007342
hsa-miR-1	NM_014641
hsa-miR-155	NM_018131
hsa-let-7b	NM_006327
hsa-miR-155	NM_003045
hsa-miR-1	NM_001039675
hsa-miR-30a	NM_003025
hsa-miR-155	NM_000696
hsa-miR-155	NM_012474
hsa-miR-155	NM_003676
hsa-miR-16	NM_058197
hsa-miR-16	NM_001222
hsa-miR-1	NM_002417
hsa-miR-16	NM_006360
hsa-miR-1	NM_001968
hsa-miR-1	NM_015261
hsa-miR-155	NM_001040273
hsa-miR-1	NM_001079872
hsa-miR-30a	NM_002824
hsa-miR-155	NM_138412
hsa-miR-16	NM_001025205
hsa-miR-155	NM_000028
hsa-miR-30a	NM_005717
hsa-miR-16	NM_000990
hsa-let-7b	NM_015679
hsa-miR-155	NM_003156
hsa-miR-1	NM_022463
hsa-miR-155	NM_006750
hsa-miR-16	NM_001636
hsa-let-7b	NM_001005271
hsa-let-7b	NM_005038
hsa-miR-16	NM_018947
hsa-miR-16	NM_030981
hsa-miR-30a	NM_004398
hsa-miR-1	NM_153702
hsa-let-7b	NM_175907
hsa-miR-155	NM_032359
hsa-miR-16	NM_138420
hsa-miR-30a	NM_012426
hsa-miR-30a	NM_024640
hsa-miR-155	NM_015493
hsa-miR-30a	NM_017948
hsa-miR-1	NM_014234
hsa-miR-155	NM_001099661
hsa-let-7b	NM_003703
hsa-miR-30a	NM_021215
hsa-miR-155	NM_001098576
hsa-miR-16	NM_004958
hsa-miR-155	NM_006799
hsa-miR-16	--
hsa-miR-155	NM_001032293
hsa-miR-1	NM_005590
hsa-miR-16	NM_015231
hsa-miR-30a	NM_006513
hsa-let-7b	NM_003592
hsa-let-7b	NM_014827
hsa-miR-30a	NM_012470
hsa-let-7b	NM_015425
hsa-miR-1	NM_000018
hsa-miR-30a	NM_017668
hsa-miR-1	NM_004526
hsa-let-7b	NM_001218
hsa-miR-155	NM_004462
hsa-miR-30a	NM_002413
hsa-let-7b	--
hsa-miR-30a	NM_012460
hsa-let-7b	NM_006363
hsa-let-7b	NM_003345
hsa-miR-1	NM_015497
hsa-miR-155	NM_002865
hsa-miR-1	NM_015902
hsa-miR-1	NM_006844
hsa-miR-155	NM_003910
hsa-miR-155	NM_002402
hsa-let-7b	NM_080415
hsa-let-7b	NM_018428
hsa-miR-30a	NM_018428
hsa-miR-16	NM_001876
hsa-miR-30a	NM_005316
hsa-miR-1	NM_007370
hsa-miR-155	NM_004157
hsa-let-7b	NM_018221
hsa-miR-16	NM_004482
hsa-miR-30a	NM_000045
hsa-miR-155	NM_001798
hsa-let-7b	NM_019014
hsa-miR-155	NM_019014
hsa-miR-1	NM_003370
hsa-miR-1	NM_016451
hsa-miR-155	NM_005789
hsa-miR-1	NM_024923
hsa-miR-16	NM_020368
hsa-miR-155	NM_006617
hsa-let-7b	NM_018093
hsa-miR-155	NM_020117
hsa-let-7b	NM_001020658
hsa-miR-1	NM_018011
hsa-miR-155	NM_181836
hsa-miR-1	NM_002136
hsa-miR-16	NM_005358
hsa-miR-155	NM_001080398
hsa-miR-16	NM_024678
hsa-miR-16	NM_001003
hsa-miR-155	NM_024622
hsa-let-7b	NM_030800
hsa-miR-1	NM_012297
hsa-let-7b	NM_001007237
hsa-let-7b	NM_015434
hsa-miR-1	NM_001100
hsa-let-7b	NM_002533
hsa-miR-30a	NM_016141
hsa-miR-16	NM_001003792
hsa-miR-155	NM_003907
hsa-let-7b	NM_002764
hsa-let-7b	NM_001098845
hsa-let-7b	NM_002610
hsa-miR-1	NM_007124
hsa-miR-16	NM_002897
hsa-let-7b	NM_016623
hsa-miR-155	NM_003372
hsa-miR-16	NM_020706
hsa-miR-16	NM_006649
hsa-miR-1	NM_005159
hsa-miR-30a	NM_001081559
hsa-miR-16	NM_002803
hsa-miR-1	NM_182513
hsa-let-7b	NM_138285
hsa-miR-155	NM_003875
hsa-miR-16	NM_018158
hsa-let-7b	NM_133433
hsa-miR-16	NM_017802
hsa-miR-16	NM_030780
hsa-let-7b	NM_001040084
hsa-miR-16	NM_014753
hsa-let-7b	NM_001015048
hsa-miR-30a	NM_001025579
[truncated: 406 more rows]
