# Supplementary material for: MultiMiTar: A Novel Multi Objective Optimization based miRNA-Target Prediction Method
Source: PLoS One. 2011 Sep 15;6(9):e24583. doi: 10.1371/journal.pone.0024583 (PMC3174180; doi:10.1371/journal.pone.0024583)
Supplement: Dataset S2 — List of upregulated proteins. (TXT) [file pone.0024583.s010.txt]

hsa-miR-1	NM_001130070
hsa-miR-155	NM_005265
hsa-let-7b	NM_001127662
hsa-miR-155	NM_017951
hsa-miR-1	NM_153719
hsa-miR-16	NM_178581
hsa-miR-1	NM_001324
hsa-miR-16	NM_003186
hsa-miR-155	NM_003903
hsa-miR-16	NM_138730
hsa-miR-155	NM_131916
hsa-miR-16	NM_005346
hsa-miR-16	NM_000791
hsa-miR-16	NM_002650
hsa-let-7b	NM_000791
hsa-miR-16	NM_018109
hsa-miR-1	NM_018109
hsa-miR-16	NM_004261
hsa-let-7b	NM_018425
hsa-miR-1	NM_018425
hsa-let-7b	NM_015975
hsa-miR-16	NM_006455
hsa-let-7b	NM_000026
hsa-miR-155	NM_012154
hsa-miR-16	NM_032476
hsa-miR-16	NM_058219
hsa-miR-16	NM_014232
hsa-let-7b	NM_058219
hsa-miR-155	NM_000791
hsa-miR-16	NM_002212
hsa-miR-16	NM_032959
hsa-miR-16	NM_005216
hsa-miR-16	NM_019610
hsa-let-7b	NM_019610
hsa-miR-16	NM_001003684
hsa-let-7b	NM_001003684
hsa-let-7b	NM_032476
hsa-let-7b	NM_019015
hsa-let-7b	NM_006839
hsa-miR-155	NM_001077441
hsa-miR-1	NM_001130057
hsa-let-7b	NM_001130678
hsa-miR-155	NM_133337
hsa-let-7b	NM_148887
hsa-miR-30a	NM_014098
hsa-miR-1	NM_001001438
hsa-let-7b	NM_006554
hsa-let-7b	NM_001127667
hsa-miR-1	NM_022551
hsa-miR-155	NM_015700
hsa-miR-16	NM_001113494
hsa-miR-1	NM_212492
hsa-miR-1	NM_138609
hsa-let-7b	NM_001128631
hsa-miR-155	NM_201543
hsa-miR-16	NM_148923
hsa-miR-155	NM_199359
hsa-miR-16	NM_033669
hsa-miR-155	NM_007279
hsa-miR-1	NM_057092
hsa-let-7b	NM_001113349
hsa-let-7b	NM_175744
hsa-miR-1	NM_201379
hsa-miR-155	NM_139266
hsa-miR-16	NM_020388
hsa-miR-30a	NM_148976
hsa-miR-155	NM_001017402
hsa-miR-1	NM_001135650
hsa-let-7b	NM_001042530
hsa-miR-16	NM_004199
hsa-let-7b	NM_001003703
hsa-let-7b	NM_001128928
hsa-let-7b	NM_001102399
hsa-miR-16	NM_001130689
hsa-miR-155	NM_001135765
hsa-let-7b	NM_001025071
hsa-miR-155	NM_001008662
hsa-miR-30a	NM_001078176
hsa-miR-16	NM_175744
hsa-miR-155	NM_153477
hsa-miR-1	NM_001048197
hsa-let-7b	NM_001130829
hsa-miR-155	NM_172350
hsa-miR-155	NM_001135057
hsa-miR-16	NM_001499
hsa-let-7b	NM_001134773
hsa-let-7b	NM_001134759
hsa-miR-1	NM_006083
hsa-miR-30a	NM_172128
hsa-miR-155	NM_181673
hsa-miR-30a	NM_176863
hsa-miR-30a	NM_181890
hsa-let-7b	NM_001085469
hsa-miR-30a	NM_016107
hsa-miR-1	NM_032231
hsa-miR-30a	NM_080645
hsa-miR-30a	NM_203364
hsa-miR-155	NM_207293
hsa-miR-155	NM_001005750
hsa-miR-30a	NM_139132
hsa-miR-30a	NM_031243
hsa-miR-16	NM_001085459
hsa-miR-30a	NM_153828
hsa-miR-155	NM_001083112
hsa-miR-16	NM_001077490
hsa-miR-30a	NM_003858
hsa-miR-30a	NM_181889
hsa-let-7b	NM_001083112
hsa-miR-155	NM_207297
hsa-miR-1	NM_201429
hsa-miR-30a	NM_181442
hsa-miR-16	NM_001085468
hsa-miR-30a	NM_212472
hsa-miR-30a	NM_183236
hsa-miR-30a	NM_004415
hsa-miR-1	NM_001100423
hsa-miR-30a	NM_005079
hsa-miR-16	NM_033071
hsa-miR-30a	NM_014000
hsa-miR-30a	NM_004011
hsa-let-7b	NM_033497
hsa-miR-30a	NM_005877
hsa-miR-1	NM_203372
hsa-miR-16	NM_001005742
hsa-miR-16	NM_001085464
hsa-miR-30a	NM_182948
hsa-let-7b	NM_001098521
hsa-miR-30a	NM_014089
hsa-let-7b	NM_001100428
hsa-miR-30a	NM_033081
hsa-miR-30a	NM_003319
hsa-miR-1	NM_139323
hsa-miR-30a	NM_004261
hsa-miR-30a	NM_006930
hsa-miR-30a	NM_015535
hsa-let-7b	NM_001098206
hsa-miR-30a	NM_033044
hsa-miR-1	NM_148904
hsa-let-7b	NM_001085462
hsa-miR-30a	NM_004006
hsa-let-7b	NM_004986
hsa-miR-155	NM_018479
hsa-miR-155	NM_001791
hsa-miR-1	NM_001080121
hsa-miR-1	NM_001024228
hsa-miR-16	NM_003588
hsa-miR-155	NM_015575
hsa-miR-30a	NM_181893
hsa-miR-30a	NM_033140
hsa-miR-1	NM_007236
hsa-miR-1	NM_212482
hsa-miR-30a	NM_005151
hsa-let-7b	NM_021159
hsa-miR-30a	NM_004014
hsa-miR-30a	NM_130440
hsa-miR-30a	NM_203505
hsa-miR-155	NM_030810
hsa-miR-30a	NM_018972
hsa-miR-155	NM_001001392
hsa-miR-16	NM_133650
hsa-miR-30a	NM_001788
hsa-miR-1	NM_001098505
hsa-miR-1	NM_178136
hsa-miR-16	NM_001085465
hsa-let-7b	NM_001085466
hsa-miR-155	NM_001007100
hsa-miR-1	NM_053035
hsa-miR-30a	NM_003340
hsa-miR-30a	NM_020120
hsa-miR-30a	NM_015127
hsa-miR-30a	NM_004015
hsa-miR-30a	NM_001100424
hsa-miR-30a	NM_006548
hsa-miR-30a	NM_181886
hsa-miR-155	NM_199189
hsa-miR-155	NM_024755
hsa-miR-1	NM_001007068
hsa-miR-1	NM_031989
hsa-miR-30a	NM_004023
hsa-let-7b	NM_033500
hsa-let-7b	NM_001100427
hsa-miR-1	NM_001079521
hsa-miR-155	NM_152838
hsa-miR-155	NM_007236
hsa-miR-155	NM_003763
hsa-miR-16	NM_001085461
hsa-let-7b	NM_001043353
hsa-miR-30a	NM_001042551
hsa-miR-30a	NM_133378
hsa-miR-16	NM_001085467
hsa-miR-155	NM_182976
hsa-miR-155	NM_016823
hsa-miR-1	NM_031266
hsa-miR-30a	NM_018695
hsa-miR-16	NM_003252
hsa-let-7b	NM_001085459
hsa-miR-155	NM_006047
hsa-miR-30a	NM_175847
hsa-miR-30a	NM_199440
hsa-miR-30a	NM_001100423
hsa-miR-1	NM_003252
hsa-miR-30a	NM_183227
hsa-let-7b	NM_001100429
hsa-miR-30a	NM_013986
hsa-miR-155	NM_005219
hsa-miR-30a	NM_001025253
hsa-miR-16	NM_019597
hsa-miR-30a	NM_004012
hsa-miR-16	NM_001085463
hsa-miR-1	NM_201414
hsa-miR-30a	NM_020532
hsa-miR-155	NM_016107
hsa-miR-16	NM_001079521
hsa-miR-155	NM_015295
hsa-miR-155	NM_130781
hsa-let-7b	NM_033498
hsa-miR-155	NM_207292
hsa-miR-16	NM_001005741
hsa-miR-30a	NM_175767
hsa-miR-30a	NM_177989
hsa-miR-30a	NM_033375
hsa-miR-1	NM_212478
hsa-miR-16	NM_001078166
hsa-let-7b	NM_145330
hsa-miR-30a	NM_206876
hsa-miR-30a	NM_183235
hsa-miR-1	NM_001080122
hsa-let-7b	NM_001098207
hsa-miR-1	NM_148907
hsa-miR-16	NM_001085460
hsa-miR-155	NM_004516
hsa-miR-30a	NM_178234
hsa-let-7b	NM_001085461
hsa-miR-30a	NM_015646
hsa-miR-1	NM_017491
hsa-miR-155	NM_014923
hsa-miR-30a	NM_178042
hsa-miR-30a	NM_203504
hsa-miR-1	NM_006323
hsa-miR-30a	NM_004020
hsa-miR-30a	NM_031844
hsa-miR-30a	NM_004016
hsa-miR-30a	NM_177524
hsa-miR-30a	NM_017626
hsa-miR-1	NM_182648
hsa-miR-16	NM_001001520
hsa-miR-1	NM_032195
hsa-miR-30a	NM_002884
hsa-miR-1	NM_006054
hsa-miR-1	NM_182835
hsa-miR-1	NM_001007069
hsa-miR-16	NM_001005749
hsa-miR-16	NM_019589
hsa-let-7b	NM_001043352
hsa-miR-30a	NM_212471
hsa-miR-155	NM_001001389
hsa-miR-30a	NM_001077443
hsa-miR-1	NM_212474
hsa-let-7b	NM_001085465
hsa-miR-30a	NM_013995
hsa-miR-30a	NM_004007
hsa-miR-1	NM_003113
hsa-miR-16	NM_001077441
hsa-miR-30a	NM_004500
hsa-miR-1	NM_001658
hsa-miR-30a	NM_033139
hsa-miR-30a	NM_001031711
hsa-miR-155	NM_201439
hsa-miR-30a	NM_199482
hsa-miR-30a	NM_001078166
hsa-miR-30a	NM_194442
hsa-miR-30a	NM_031990
hsa-miR-30a	NM_194283
hsa-miR-30a	NM_033157
hsa-miR-30a	NM_015387
hsa-miR-30a	NM_001032363
hsa-miR-16	NM_001005750
hsa-let-7b	NM_001098522
hsa-miR-30a	NM_183234
hsa-miR-1	NM_001418
hsa-miR-30a	NM_001042750
hsa-miR-30a	NM_004017
hsa-miR-1	NM_148909
hsa-miR-1	NM_005625
hsa-miR-16	NM_001079522
hsa-miR-1	NM_030884
hsa-miR-16	NM_001085466
hsa-miR-16	NM_001083112
hsa-miR-30a	NM_133432
hsa-miR-30a	NM_004013
hsa-let-7b	NM_001079522
hsa-miR-155	NM_001494
hsa-miR-30a	NM_138638
hsa-miR-30a	NM_001039591
hsa-miR-30a	NM_020449
hsa-miR-155	NM_004725
hsa-miR-155	NM_201440
hsa-miR-30a	NM_199189
hsa-miR-30a	NM_001746
hsa-miR-1	NM_148905
hsa-miR-30a	NM_145730
hsa-miR-1	NM_201413
hsa-miR-155	NM_207295
hsa-miR-30a	NM_144732
hsa-miR-30a	NM_015024
hsa-miR-30a	NM_207521
hsa-miR-155	NM_001105545
hsa-miR-30a	NM_181888
hsa-miR-1	NM_212475
hsa-let-7b	NM_004725
hsa-let-7b	NM_033496
hsa-miR-30a	NM_004021
hsa-miR-30a	NM_002359
hsa-miR-30a	NM_001328
hsa-miR-30a	NM_002024
hsa-miR-155	NM_001001390
hsa-miR-155	NM_001103147
hsa-miR-155	NM_002979
hsa-miR-30a	NM_001080950
hsa-miR-1	NM_148906
hsa-let-7b	NM_001085464
hsa-miR-30a	NM_007279
hsa-miR-30a	NM_001033506
hsa-miR-30a	NM_203318
hsa-miR-1	NM_020238
hsa-miR-1	NM_001080123
hsa-miR-1	NM_001100424
hsa-miR-30a	NM_177947
hsa-miR-30a	NM_057180
hsa-let-7b	NM_004891
hsa-miR-30a	NM_006444
hsa-miR-155	NM_020449
hsa-miR-1	NM_005348
hsa-miR-155	NM_207296
hsa-miR-16	NM_001080950
hsa-miR-30a	NM_175920
hsa-miR-30a	NM_173500
hsa-miR-155	NM_144636
hsa-miR-30a	NM_198896
hsa-miR-155	NM_001005749
hsa-miR-30a	NM_002823
hsa-miR-30a	NM_001080415
hsa-let-7b	NM_001085468
hsa-let-7b	NM_001098208
hsa-miR-30a	NM_016042
hsa-miR-30a	NM_005219
hsa-miR-1	NM_004986
hsa-miR-155	NM_001007099
hsa-miR-30a	NM_001100162
hsa-miR-30a	NM_005387
hsa-miR-30a	NM_004034
hsa-miR-30a	NM_177525
hsa-miR-30a	NM_181891
hsa-miR-1	NM_016107
hsa-miR-1	NM_001078166
hsa-miR-1	NM_018890
hsa-miR-30a	NM_001017962
hsa-miR-30a	NM_001032284
hsa-miR-30a	NM_178313
hsa-miR-30a	NM_139131
hsa-miR-30a	NM_058179
hsa-miR-16	NM_199189
hsa-miR-30a	NM_012250
hsa-miR-155	NM_178313
hsa-let-7b	NM_001085467
hsa-miR-155	NM_015127
hsa-miR-30a	NM_004985
hsa-miR-155	NM_001007250
hsa-miR-16	NM_004986
hsa-miR-30a	NM_033138
hsa-miR-1	NM_201434
hsa-miR-30a	NM_004018
hsa-miR-30a	NM_031991
hsa-miR-30a	NM_001791
hsa-miR-30a	NM_003457
hsa-miR-30a	NM_133437
hsa-miR-30a	NM_003663
hsa-miR-155	NM_172128
hsa-miR-155	NM_207294
hsa-miR-1	NM_148908
hsa-miR-30a	NM_201629
hsa-miR-1	NM_001494
hsa-miR-155	NM_004587
hsa-miR-1	NM_201430
hsa-miR-30a	NM_002940
hsa-miR-30a	NM_001042751
hsa-miR-30a	NM_004725
hsa-miR-16	NM_182961
hsa-miR-1	NM_001007070
hsa-miR-30a	NM_001098507
hsa-miR-155	NM_001079818
hsa-let-7b	NM_001100430
hsa-miR-30a	NM_139168
hsa-miR-30a	NM_207520
hsa-miR-16	NM_001085469
hsa-miR-30a	NM_138565
hsa-miR-30a	NM_080599
hsa-miR-30a	NM_004010
hsa-miR-1	NM_201613
hsa-miR-155	NM_001001391
hsa-miR-30a	NM_017866
hsa-miR-30a	NM_203341
hsa-miR-16	NM_001085462
hsa-miR-30a	NM_006603
hsa-miR-1	NM_212476
hsa-miR-30a	NM_181887
hsa-let-7b	NM_001085460
hsa-miR-30a	NM_033551
hsa-miR-30a	NM_004022
hsa-miR-1	NM_001024227
hsa-miR-30a	NM_139067
hsa-miR-30a	NM_177948
hsa-miR-1	NM_198829
hsa-miR-30a	NM_079423
hsa-miR-16	NM_032631
hsa-miR-155	NM_012250
hsa-let-7b	NM_001098205
hsa-miR-155	NM_201515
hsa-miR-16	NM_001098507
hsa-miR-155	NM_024060
hsa-let-7b	NM_001079521
hsa-miR-1	NM_005016
hsa-miR-30a	NM_015200
hsa-miR-16	NM_001080415
hsa-miR-1	NM_181442
hsa-let-7b	NM_001085463
hsa-let-7b	NM_004892
hsa-miR-1	NM_002375
hsa-miR-30a	NM_004009
hsa-miR-1	NM_006409
hsa-miR-30a	NM_203350
hsa-miR-1	NM_001079522
hsa-miR-30a	NM_031314
hsa-miR-155	NM_022085
hsa-miR-155	NM_001103148
hsa-miR-30a	NM_198836
hsa-let-7b	NM_001100424
hsa-miR-155	NM_198398
hsa-miR-30a	NM_022341
hsa-miR-155	NM_001128631
hsa-miR-155	NM_001128148
hsa-miR-30a	NM_024085
hsa-miR-1	NM_033251
hsa-miR-16	NM_001134398
hsa-miR-1	NM_001008883
hsa-let-7b	NM_014756
hsa-miR-155	NM_201263
hsa-miR-16	NM_199205
hsa-let-7b	NM_018848
hsa-miR-155	NM_001677
hsa-miR-155	NM_001126129
hsa-miR-1	NM_001018161
hsa-miR-155	NM_031314
hsa-miR-1	NM_001085463
hsa-miR-1	NM_014316
hsa-miR-30a	NM_005333
hsa-miR-155	NM_199329
hsa-miR-16	NM_183009
hsa-miR-30a	NM_181573
hsa-miR-1	NM_001008656
hsa-let-7b	NM_212478
hsa-miR-155	NM_001033505
hsa-miR-30a	NM_003073
hsa-miR-1	NM_001090
hsa-miR-30a	NM_001113492
hsa-miR-1	NM_001008565
hsa-let-7b	NM_001126103
hsa-miR-155	NM_181471
hsa-miR-155	NM_001098208
hsa-miR-155	NM_044472
hsa-miR-1	NM_033375
hsa-miR-155	NM_178031
hsa-miR-30a	NM_001135041
hsa-let-7b	NM_006405
hsa-miR-1	NM_001130991
hsa-miR-155	NM_024940
hsa-miR-16	NM_001077208
hsa-miR-155	NM_198194
hsa-let-7b	NM_001031
hsa-miR-30a	NM_170691
hsa-miR-1	NM_001105544
hsa-miR-30a	NM_201263
hsa-miR-155	NM_182917
hsa-miR-30a	NM_198436
hsa-miR-155	NM_006414
hsa-miR-1	NM_206839
hsa-let-7b	NM_152298
hsa-miR-155	NM_021644
hsa-miR-30a	NM_001018007
hsa-miR-1	NM_001113496
hsa-let-7b	NM_001135055
hsa-miR-1	NM_024755
hsa-miR-155	NM_018671
hsa-miR-155	NM_001042466
hsa-miR-155	NM_001003791
hsa-miR-1	NM_016167
hsa-miR-16	NM_001135212
hsa-let-7b	NM_001130846
hsa-miR-1	NM_001077443
hsa-miR-30a	NM_181526
hsa-miR-30a	NM_001130020
hsa-miR-30a	NM_174954
hsa-miR-16	NM_198194
hsa-miR-155	NM_001658
hsa-miR-16	NM_001122821
hsa-miR-155	NM_001130005
hsa-miR-155	NM_001039673
hsa-miR-16	NM_001127716
hsa-miR-30a	NM_198591
hsa-miR-1	NM_001012271
hsa-miR-1	NM_145074
hsa-miR-30a	NM_001122674
hsa-miR-30a	NM_182976
hsa-let-7b	NM_001033032
hsa-miR-16	NM_198948
hsa-miR-30a	NM_001039182
hsa-miR-155	NM_001025433
hsa-miR-16	NM_016050
hsa-miR-1	NM_001001487
hsa-miR-1	NM_003276
hsa-miR-155	NM_001100392
hsa-let-7b	NM_020740
hsa-miR-16	NM_001008565
hsa-miR-30a	NM_001078177
hsa-miR-16	NM_001436
hsa-miR-155	NM_001127663
hsa-miR-30a	NM_044472
hsa-let-7b	NM_183386
hsa-miR-16	NM_023033
hsa-miR-30a	NM_004019
hsa-miR-155	NM_172351
hsa-miR-30a	NM_001024213
hsa-miR-155	NM_001113203
hsa-miR-16	NM_014180
hsa-miR-16	NM_002789
hsa-miR-155	NM_202494
hsa-miR-30a	NM_078480
hsa-miR-155	NM_001130054
hsa-miR-155	NM_019610
hsa-miR-30a	NM_003662
hsa-miR-16	NM_001128148
hsa-miR-30a	NM_182917
hsa-miR-1	NM_202467
hsa-let-7b	NM_001012662
hsa-miR-16	NM_001127666
hsa-miR-30a	NM_004875
hsa-miR-30a	NM_001913
hsa-miR-16	NM_016042
hsa-miR-1	NM_183386
hsa-let-7b	NM_032141
hsa-miR-30a	NM_031266
hsa-miR-16	NM_001814
hsa-miR-155	NM_021126
hsa-miR-16	NM_017727
hsa-let-7b	NM_181468
hsa-miR-16	NM_213651
hsa-miR-1	NM_176792
hsa-miR-30a	NM_001127666
hsa-miR-155	NM_019899
hsa-miR-155	NM_014000
hsa-miR-16	NM_172355
hsa-let-7b	NM_203472
hsa-miR-30a	NM_001005749
hsa-let-7b	NM_001130182
hsa-miR-155	NM_012191
hsa-miR-16	NM_001130912
hsa-miR-30a	NM_001042470
hsa-miR-1	NM_172361
hsa-miR-1	NM_146387
hsa-let-7b	NM_181697
hsa-miR-155	NM_001126051
hsa-miR-155	NM_014284
hsa-miR-155	NM_001128914
hsa-miR-155	NM_181307
hsa-miR-16	NM_001002292
hsa-miR-30a	NM_153490
hsa-let-7b	NM_181799
hsa-miR-155	NM_003610
hsa-let-7b	NM_001112718
hsa-let-7b	NM_001959
hsa-miR-30a	NM_152931
hsa-miR-1	NM_199444
hsa-miR-155	NM_001127195
hsa-let-7b	NM_013430
hsa-miR-155	NM_198252
hsa-miR-155	NM_001127666
hsa-miR-16	NM_001077443
hsa-miR-30a	NM_001008662
hsa-miR-30a	NM_001037171
hsa-miR-30a	NM_153649
hsa-miR-155	NM_001127322
hsa-let-7b	NM_005676
hsa-miR-30a	NM_033489
hsa-miR-16	NM_001105544
hsa-miR-155	NM_001077208
hsa-miR-16	NM_013986
hsa-miR-155	NM_024085
hsa-miR-30a	NM_203433
hsa-miR-1	NM_177560
hsa-miR-155	NM_198216
hsa-miR-1	NM_017727
hsa-miR-1	NM_005049
hsa-let-7b	NM_002953
hsa-let-7b	NM_170750
hsa-miR-16	NM_017611
hsa-let-7b	NM_003752
hsa-miR-155	NM_005505
hsa-let-7b	NM_016050
hsa-miR-155	NM_005998
hsa-miR-30a	NM_001684
hsa-let-7b	NM_181738
hsa-miR-1	NM_001130012
hsa-let-7b	NM_001030009
hsa-miR-155	NM_175932
hsa-miR-155	NM_001135770
hsa-miR-30a	NM_018848
hsa-miR-30a	NM_002708
hsa-miR-30a	NM_001002020
hsa-miR-16	NM_197957
hsa-miR-1	NM_001126051
hsa-miR-30a	NM_006083
hsa-let-7b	NM_013986
hsa-miR-155	NM_033492
hsa-let-7b	NM_201412
hsa-miR-30a	NM_176792
hsa-miR-30a	NM_001002292
hsa-miR-155	NM_183047
hsa-miR-155	NM_182763
hsa-let-7b	NM_001033505
hsa-miR-30a	NM_001123369
hsa-miR-155	NM_005496
hsa-miR-1	NM_203472
hsa-miR-30a	NM_012063
hsa-miR-155	NM_001985
hsa-miR-1	NM_001032288
hsa-miR-30a	NM_172361
hsa-let-7b	NM_203388
hsa-miR-1	NM_016731
hsa-miR-30a	NM_030900
hsa-miR-30a	NM_001090
hsa-miR-16	NM_025215
hsa-miR-1	NM_015200
hsa-miR-155	NM_201398
hsa-let-7b	NM_018997
hsa-miR-1	NM_138763
hsa-miR-30a	NM_001048199
hsa-miR-155	NM_007310
hsa-miR-16	NM_006870
hsa-miR-155	NM_025215
hsa-miR-1	NM_181493
hsa-let-7b	NM_001134758
hsa-miR-155	NM_022105
hsa-miR-30a	NM_001123378
hsa-miR-1	NM_177948
hsa-let-7b	NM_182739
hsa-miR-1	NM_001985
hsa-miR-16	NM_001130410
hsa-miR-155	NM_001127505
hsa-let-7b	NM_001355
hsa-let-7b	NM_002708
hsa-let-7b	NM_006758
hsa-miR-155	NM_176805
hsa-miR-1	NM_001042469
hsa-miR-30a	NM_202494
hsa-miR-30a	NM_002979
hsa-miR-1	NM_177559
hsa-let-7b	NM_018307
hsa-miR-30a	NM_006035
hsa-miR-155	NM_001017962
hsa-miR-155	NM_006410
hsa-miR-155	NM_001037171
hsa-miR-1	NM_080426
hsa-miR-16	NM_003169
hsa-miR-30a	NM_024003
hsa-miR-1	NM_022489
hsa-miR-30a	NM_145897
hsa-let-7b	NM_001135153
hsa-miR-155	NM_199362
hsa-miR-30a	NM_001008883
hsa-miR-16	NM_001130824
hsa-miR-155	NM_199442
hsa-miR-30a	NM_174958
hsa-miR-155	NM_001003704
hsa-miR-30a	NM_001042370
hsa-miR-30a	NM_032993
hsa-let-7b	NM_001128912
hsa-let-7b	NM_001015892
hsa-miR-1	NM_033643
hsa-miR-155	NM_203383
hsa-miR-155	NM_001397
hsa-miR-1	NM_004046
hsa-miR-16	NM_198938
hsa-miR-1	NM_182570
hsa-miR-155	NM_207171
hsa-miR-30a	NM_001697
hsa-let-7b	NM_001135255
hsa-miR-1	NM_080425
hsa-miR-155	NM_001127228
hsa-miR-155	NM_002394
hsa-miR-16	NM_001102398
hsa-miR-16	NM_172115
hsa-let-7b	NM_001127192
hsa-miR-30a	NM_001128852
hsa-miR-30a	NM_182800
hsa-miR-1	NM_002295
hsa-let-7b	NM_078468
hsa-let-7b	NM_054016
hsa-miR-16	NM_198597
hsa-miR-155	NM_003589
hsa-miR-1	NM_030752
hsa-miR-1	NM_003418
hsa-miR-1	NM_001122823
hsa-let-7b	NM_001079840
hsa-miR-155	NM_138730
hsa-miR-16	NM_079423
hsa-miR-155	NM_078481
hsa-miR-30a	NM_005768
hsa-miR-155	NM_001005361
hsa-miR-16	NM_053035
hsa-miR-1	NM_001004060
hsa-miR-155	NM_152928
hsa-let-7b	NM_001017962
hsa-let-7b	NM_001126055
hsa-miR-155	NM_201382
hsa-let-7b	NM_003535
hsa-miR-155	NM_016730
hsa-let-7b	NM_001130004
hsa-let-7b	NM_133432
hsa-miR-155	NM_001079840
hsa-let-7b	NM_001130042
hsa-miR-1	NM_001127226
hsa-miR-16	NM_001123226
hsa-let-7b	NM_148415
hsa-let-7b	NM_153464
hsa-miR-16	NM_144957
hsa-miR-16	NM_001188
hsa-let-7b	NM_016391
hsa-miR-1	NM_000014
hsa-miR-30a	NM_000014
hsa-miR-30a	NM_000016
hsa-miR-155	NM_000016
hsa-let-7b	NM_000016
hsa-miR-16	NM_000016
hsa-miR-1	NM_000016
hsa-miR-30a	NM_000018
hsa-miR-155	NM_000018
hsa-miR-16	NM_000018
hsa-let-7b	NM_000018
hsa-let-7b	NM_000019
hsa-miR-155	NM_000019
hsa-miR-30a	NM_000019
hsa-miR-16	NM_000019
hsa-miR-1	NM_000019
hsa-miR-1	NM_000021
hsa-miR-30a	NM_000021
hsa-miR-16	NM_000021
hsa-miR-30a	NM_000028
hsa-miR-16	NM_000028
hsa-let-7b	NM_000033
hsa-miR-30a	NM_000033
hsa-miR-155	NM_000033
hsa-miR-16	NM_000033
hsa-miR-1	NM_000033
hsa-miR-30a	NM_000034
hsa-let-7b	NM_000034
hsa-miR-155	NM_000034
hsa-miR-1	NM_000034
hsa-miR-16	NM_000034
hsa-miR-30a	NM_000039
hsa-miR-16	NM_000041
hsa-miR-30a	NM_000041
hsa-miR-155	NM_000041
hsa-miR-1	NM_000041
hsa-miR-30a	NM_000042
hsa-let-7b	NM_000043
hsa-miR-16	NM_000045
hsa-miR-30a	NM_000071
hsa-let-7b	NM_000075
hsa-miR-1	NM_000086
hsa-let-7b	NM_000090
hsa-miR-1	NM_000093
hsa-miR-155	NM_000093
hsa-let-7b	NM_000093
hsa-miR-16	NM_000093
hsa-miR-30a	NM_000093
hsa-miR-1	NM_000094
hsa-let-7b	NM_000094
hsa-let-7b	NM_000097
hsa-miR-16	NM_000097
hsa-miR-155	NM_000097
hsa-let-7b	NM_000098
hsa-miR-1	NM_000098
hsa-miR-155	NM_000098
hsa-miR-30a	NM_000098
hsa-miR-16	NM_000098
hsa-miR-16	NM_000100
hsa-let-7b	NM_000100
hsa-miR-1	NM_000100
hsa-miR-155	NM_000100
hsa-miR-30a	NM_000100
hsa-let-7b	NM_000107
hsa-miR-30a	NM_000108
hsa-miR-155	NM_000108
hsa-let-7b	NM_000108
hsa-miR-1	NM_000108
hsa-miR-30a	NM_000109
hsa-miR-1	NM_000109
hsa-miR-16	NM_000113
hsa-miR-30a	NM_000113
hsa-let-7b	NM_000113
hsa-miR-155	NM_000113
hsa-miR-1	NM_000113
hsa-miR-155	NM_000117
hsa-miR-16	NM_000117
hsa-miR-1	NM_000117
hsa-miR-30a	NM_000117
hsa-let-7b	NM_000117
hsa-miR-155	NM_000120
hsa-miR-1	NM_000120
hsa-let-7b	NM_000120
hsa-miR-30a	NM_000120
hsa-miR-16	NM_000120
hsa-miR-155	NM_000122
hsa-let-7b	NM_000122
hsa-miR-1	NM_000126
hsa-let-7b	NM_000126
hsa-miR-155	NM_000126
hsa-miR-30a	NM_000126
hsa-miR-16	NM_000126
hsa-miR-1	NM_000129
hsa-miR-30a	NM_000130
hsa-miR-1	NM_000130
hsa-let-7b	NM_000140
hsa-miR-16	NM_000140
hsa-miR-155	NM_000140
hsa-miR-1	NM_000140
hsa-miR-30a	NM_000140
hsa-miR-30a	NM_000143
hsa-miR-1	NM_000143
hsa-let-7b	NM_000143
hsa-miR-155	NM_000143
hsa-miR-16	NM_000143
hsa-miR-16	NM_000144
hsa-miR-30a	NM_000144
hsa-let-7b	NM_000144
hsa-miR-1	NM_000144
hsa-let-7b	NM_000146
hsa-miR-155	NM_000146
hsa-miR-30a	NM_000146
hsa-miR-1	NM_000146
hsa-miR-155	NM_000154
hsa-miR-16	NM_000154
hsa-let-7b	NM_000154
hsa-miR-1	NM_000157
hsa-let-7b	NM_000157
hsa-miR-30a	NM_000157
hsa-miR-155	NM_000157
hsa-miR-16	NM_000157
hsa-miR-155	NM_000158
hsa-miR-30a	NM_000158
hsa-miR-1	NM_000159
hsa-miR-155	NM_000159
hsa-miR-16	NM_000159
hsa-miR-30a	NM_000159
hsa-let-7b	NM_000159
hsa-miR-155	NM_000167
hsa-miR-16	NM_000169
hsa-let-7b	NM_000169
hsa-miR-155	NM_000169
hsa-miR-1	NM_000175
hsa-miR-30a	NM_000175
hsa-let-7b	NM_000175
hsa-miR-155	NM_000175
hsa-miR-16	NM_000175
hsa-let-7b	NM_000176
hsa-miR-1	NM_000177
hsa-let-7b	NM_000177
hsa-miR-30a	NM_000177
hsa-miR-155	NM_000177
hsa-miR-16	NM_000177
hsa-miR-155	NM_000179
hsa-let-7b	NM_000179
hsa-miR-30a	NM_000179
hsa-miR-16	NM_000179
hsa-miR-16	NM_000182
hsa-let-7b	NM_000182
hsa-miR-155	NM_000182
hsa-miR-30a	NM_000182
hsa-miR-1	NM_000182
hsa-miR-155	NM_000183
hsa-miR-30a	NM_000183
hsa-let-7b	NM_000183
hsa-miR-16	NM_000183
hsa-miR-1	NM_000183
hsa-miR-1	NM_000188
hsa-miR-16	NM_000188
hsa-let-7b	NM_000188
hsa-miR-155	NM_000188
hsa-let-7b	NM_000189
hsa-miR-1	NM_000191
hsa-miR-155	NM_000191
hsa-miR-30a	NM_000191
hsa-miR-16	NM_000191
hsa-let-7b	NM_000191
hsa-miR-1	NM_000194
hsa-let-7b	NM_000194
hsa-miR-30a	NM_000194
hsa-miR-16	NM_000194
hsa-miR-155	NM_000194
hsa-miR-16	NM_000210
hsa-miR-155	NM_000210
hsa-let-7b	NM_000210
hsa-let-7b	NM_000213
hsa-miR-155	NM_000226
hsa-miR-1	NM_000226
hsa-let-7b	NM_000226
hsa-miR-16	NM_000226
hsa-miR-30a	NM_000226
hsa-miR-155	NM_000228
hsa-miR-16	NM_000237
hsa-miR-16	NM_000245
hsa-let-7b	NM_000245
hsa-miR-155	NM_000245
hsa-miR-155	NM_000251
hsa-let-7b	NM_000251
hsa-miR-30a	NM_000251
hsa-miR-16	NM_000251
hsa-miR-30a	NM_000255
hsa-let-7b	NM_000255
hsa-miR-16	NM_000255
hsa-let-7b	NM_000270
hsa-miR-30a	NM_000270
hsa-miR-155	NM_000270
hsa-let-7b	NM_000271
hsa-miR-16	NM_000271
hsa-miR-1	NM_000271
hsa-miR-30a	NM_000274
hsa-miR-16	NM_000274
hsa-miR-155	NM_000274
hsa-let-7b	NM_000274
hsa-miR-30a	NM_000281
hsa-let-7b	NM_000284
hsa-miR-30a	NM_000284
hsa-miR-16	NM_000284
hsa-miR-1	NM_000284
hsa-let-7b	NM_000289
hsa-miR-16	NM_000289
hsa-miR-155	NM_000289
hsa-miR-30a	NM_000289
hsa-miR-155	NM_000291
hsa-miR-30a	NM_000291
hsa-let-7b	NM_000291
hsa-miR-1	NM_000291
hsa-miR-16	NM_000291
hsa-miR-1	NM_000302
hsa-let-7b	NM_000302
hsa-miR-155	NM_000302
hsa-miR-16	NM_000302
hsa-miR-30a	NM_000302
hsa-miR-30a	NM_000303
hsa-let-7b	NM_000303
hsa-miR-155	NM_000303
hsa-miR-1	NM_000305
hsa-miR-30a	NM_000305
hsa-let-7b	NM_000305
hsa-miR-155	NM_000305
hsa-let-7b	NM_000308
hsa-miR-1	NM_000308
hsa-miR-30a	NM_000308
hsa-miR-16	NM_000308
hsa-miR-155	NM_000309
hsa-miR-1	NM_000309
hsa-let-7b	NM_000309
hsa-miR-16	NM_000309
hsa-miR-1	NM_000310
hsa-miR-155	NM_000310
hsa-let-7b	NM_000310
hsa-miR-30a	NM_000310
hsa-miR-30a	NM_000311
hsa-miR-1	NM_000311
hsa-let-7b	NM_000320
hsa-miR-155	NM_000320
hsa-miR-1	NM_000358
hsa-miR-155	NM_000358
hsa-let-7b	NM_000358
hsa-miR-30a	NM_000365
hsa-miR-1	NM_000365
hsa-let-7b	NM_000365
hsa-miR-155	NM_000365
hsa-miR-16	NM_000365
hsa-miR-1	NM_000373
hsa-let-7b	NM_000373
hsa-miR-16	NM_000373
hsa-miR-30a	NM_000373
hsa-miR-155	NM_000373
hsa-miR-1	NM_000374
hsa-miR-1	NM_000384
hsa-miR-30a	NM_000384
hsa-let-7b	NM_000384
hsa-miR-16	NM_000384
hsa-miR-155	NM_000386
hsa-miR-1	NM_000386
hsa-let-7b	NM_000386
hsa-miR-30a	NM_000387
hsa-let-7b	NM_000387
hsa-miR-16	NM_000387
hsa-miR-1	NM_000387
hsa-miR-155	NM_000387
hsa-miR-155	NM_000391
hsa-let-7b	NM_000391
hsa-miR-1	NM_000391
hsa-miR-16	NM_000391
hsa-miR-1	NM_000394
hsa-let-7b	NM_000398
hsa-miR-30a	NM_000398
hsa-miR-155	NM_000398
hsa-miR-1	NM_000398
hsa-miR-16	NM_000398
hsa-miR-155	NM_000400
hsa-let-7b	NM_000402
hsa-miR-155	NM_000402
hsa-miR-16	NM_000402
hsa-miR-30a	NM_000402
hsa-miR-155	NM_000403
hsa-miR-1	NM_000404
hsa-miR-30a	NM_000404
hsa-miR-16	NM_000404
hsa-let-7b	NM_000408
hsa-miR-16	NM_000408
hsa-let-7b	NM_000412
hsa-miR-1	NM_000412
hsa-miR-1	NM_000414
hsa-miR-16	NM_000414
hsa-miR-155	NM_000414
hsa-let-7b	NM_000414
hsa-miR-30a	NM_000414
hsa-let-7b	NM_000424
hsa-miR-30a	NM_000424
hsa-miR-16	NM_000424
hsa-miR-1	NM_000424
hsa-miR-155	NM_000424
hsa-miR-30a	NM_000425
hsa-let-7b	NM_000425
hsa-miR-155	NM_000425
hsa-let-7b	NM_000430
hsa-miR-155	NM_000430
hsa-miR-1	NM_000430
hsa-miR-30a	NM_000430
hsa-miR-1	NM_000436
hsa-let-7b	NM_000436
hsa-miR-30a	NM_000436
hsa-miR-16	NM_000436
hsa-miR-30a	NM_000445
hsa-miR-1	NM_000445
hsa-let-7b	NM_000445
hsa-miR-155	NM_000445
hsa-miR-30a	NM_000454
hsa-let-7b	NM_000454
hsa-miR-155	NM_000454
hsa-miR-1	NM_000454
hsa-miR-16	NM_000454
hsa-let-7b	NM_000476
hsa-miR-16	NM_000476
hsa-miR-30a	NM_000476
hsa-miR-155	NM_000476
hsa-miR-1	NM_000476
hsa-miR-16	NM_000477
hsa-let-7b	NM_000477
hsa-miR-155	NM_000477
hsa-miR-1	NM_000477
hsa-miR-30a	NM_000477
hsa-miR-30a	NM_000478
hsa-let-7b	NM_000484
hsa-miR-1	NM_000484
hsa-miR-155	NM_000484
hsa-miR-30a	NM_000484
hsa-miR-1	NM_000485
hsa-miR-30a	NM_000485
hsa-miR-16	NM_000485
hsa-miR-155	NM_000485
hsa-miR-1	NM_000489
hsa-miR-30a	NM_000506
hsa-miR-1	NM_000506
hsa-let-7b	NM_000512
hsa-miR-16	NM_000512
hsa-miR-30a	NM_000512
hsa-miR-30a	NM_000517
hsa-miR-16	NM_000517
hsa-miR-1	NM_000517
hsa-miR-1	NM_000520
hsa-let-7b	NM_000520
hsa-miR-16	NM_000520
hsa-miR-30a	NM_000520
hsa-miR-155	NM_000520
hsa-let-7b	NM_000521
hsa-miR-1	NM_000521
hsa-miR-155	NM_000521
hsa-miR-30a	NM_000521
hsa-miR-16	NM_000521
hsa-miR-155	NM_000527
hsa-miR-1	NM_000527
hsa-miR-16	NM_000528
hsa-miR-16	NM_000532
hsa-miR-155	NM_000561
hsa-miR-30a	NM_000561
hsa-let-7b	NM_000561
hsa-miR-1	NM_000561
hsa-miR-16	NM_000561
hsa-miR-155	NM_000574
hsa-miR-30a	NM_000574
hsa-let-7b	NM_000574
hsa-miR-1	NM_000574
hsa-miR-1	NM_000593
hsa-miR-155	NM_000593
hsa-let-7b	NM_000593
hsa-miR-30a	NM_000593
hsa-miR-16	NM_000593
hsa-miR-155	NM_000602
hsa-miR-1	NM_000602
hsa-miR-155	NM_000610
hsa-let-7b	NM_000610
hsa-miR-30a	NM_000611
hsa-miR-1	NM_000611
hsa-let-7b	NM_000611
hsa-miR-16	NM_000611
hsa-miR-155	NM_000611
hsa-miR-155	NM_000636
hsa-miR-16	NM_000636
hsa-let-7b	NM_000636
hsa-miR-1	NM_000636
hsa-miR-16	NM_000637
hsa-miR-30a	NM_000637
hsa-miR-1	NM_000637
hsa-miR-155	NM_000637
hsa-miR-155	NM_000638
hsa-miR-1	NM_000638
hsa-miR-30a	NM_000638
hsa-miR-16	NM_000638
hsa-let-7b	NM_000661
hsa-miR-30a	NM_000661
hsa-miR-1	NM_000661
hsa-miR-155	NM_000661
hsa-miR-16	NM_000671
hsa-let-7b	NM_000671
hsa-miR-16	NM_000687
hsa-miR-1	NM_000687
hsa-let-7b	NM_000687
hsa-miR-30a	NM_000687
hsa-miR-155	NM_000687
hsa-miR-155	NM_000690
hsa-miR-30a	NM_000690
hsa-let-7b	NM_000690
hsa-miR-155	NM_000691
hsa-let-7b	NM_000691
hsa-let-7b	NM_000692
hsa-miR-155	NM_000692
hsa-miR-1	NM_000692
hsa-miR-30a	NM_000692
hsa-miR-16	NM_000692
hsa-miR-1	NM_000696
hsa-miR-30a	NM_000696
hsa-let-7b	NM_000696
hsa-miR-16	NM_000696
hsa-miR-16	NM_000700
hsa-miR-155	NM_000700
hsa-miR-1	NM_000700
hsa-let-7b	NM_000700
hsa-miR-1	NM_000701
hsa-miR-16	NM_000701
hsa-miR-30a	NM_000701
hsa-miR-155	NM_000701
hsa-let-7b	NM_000701
hsa-let-7b	NM_000712
hsa-miR-155	NM_000712
hsa-miR-16	NM_000712
hsa-miR-1	NM_000712
hsa-let-7b	NM_000713
hsa-miR-1	NM_000713
hsa-miR-155	NM_000713
hsa-miR-30a	NM_000713
hsa-miR-1	NM_000714
hsa-miR-155	NM_000714
hsa-miR-30a	NM_000714
hsa-let-7b	NM_000714
hsa-miR-16	NM_000714
hsa-miR-155	NM_000722
hsa-miR-1	NM_000722
hsa-let-7b	NM_000722
hsa-miR-30a	NM_000722
hsa-miR-155	NM_000754
hsa-miR-1	NM_000754
hsa-miR-30a	NM_000754
hsa-let-7b	NM_000754
hsa-miR-30a	NM_000786
hsa-let-7b	NM_000786
hsa-miR-1	NM_000786
hsa-miR-16	NM_000786
hsa-let-7b	NM_000788
hsa-miR-1	NM_000801
hsa-miR-30a	NM_000801
hsa-let-7b	NM_000801
hsa-miR-155	NM_000801
hsa-miR-155	NM_000802
hsa-miR-30a	NM_000802
hsa-miR-1	NM_000802
hsa-miR-16	NM_000802
hsa-let-7b	NM_000802
hsa-miR-1	NM_000821
hsa-let-7b	NM_000821
hsa-let-7b	NM_000849
hsa-miR-155	NM_000849
hsa-miR-30a	NM_000849
hsa-miR-1	NM_000849
hsa-miR-16	NM_000849
hsa-let-7b	NM_000852
hsa-miR-30a	NM_000852
hsa-miR-155	NM_000852
hsa-miR-1	NM_000852
hsa-miR-16	NM_000852
hsa-miR-1	NM_000858
hsa-miR-155	NM_000858
hsa-miR-30a	NM_000858
hsa-let-7b	NM_000876
hsa-miR-1	NM_000876
hsa-miR-30a	NM_000876
hsa-miR-16	NM_000883
hsa-miR-155	NM_000883
hsa-miR-30a	NM_000883
hsa-miR-155	NM_000884
hsa-miR-30a	NM_000884
hsa-miR-1	NM_000884
hsa-miR-16	NM_000895
hsa-let-7b	NM_000895
hsa-miR-155	NM_000895
hsa-miR-30a	NM_000903
hsa-miR-155	NM_000903
hsa-let-7b	NM_000903
hsa-miR-1	NM_000903
hsa-miR-16	NM_000903
hsa-miR-1	NM_000908
hsa-miR-30a	NM_000917
hsa-let-7b	NM_000917
hsa-miR-1	NM_000917
hsa-miR-155	NM_000917
hsa-miR-16	NM_000917
hsa-miR-1	NM_000918
hsa-let-7b	NM_000918
hsa-miR-155	NM_000918
hsa-miR-30a	NM_000918
hsa-miR-16	NM_000918
hsa-miR-16	NM_000920
hsa-let-7b	NM_000920
hsa-miR-30a	NM_000920
hsa-miR-1	NM_000920
hsa-miR-155	NM_000920
hsa-miR-16	NM_000921
hsa-let-7b	NM_000921
hsa-miR-1	NM_000921
hsa-let-7b	NM_000925
hsa-miR-30a	NM_000925
hsa-miR-155	NM_000925
hsa-miR-1	NM_000925
hsa-miR-16	NM_000925
hsa-miR-30a	NM_000932
hsa-miR-155	NM_000932
hsa-miR-16	NM_000932
hsa-miR-1	NM_000934
hsa-miR-155	NM_000935
hsa-let-7b	NM_000935
hsa-miR-30a	NM_000935
hsa-miR-1	NM_000935
hsa-miR-16	NM_000935
hsa-miR-1	NM_000937
hsa-miR-30a	NM_000937
hsa-let-7b	NM_000937
hsa-miR-16	NM_000937
hsa-miR-155	NM_000937
hsa-let-7b	NM_000938
hsa-miR-1	NM_000938
hsa-miR-16	NM_000938
hsa-miR-155	NM_000938
hsa-miR-16	NM_000941
hsa-let-7b	NM_000941
hsa-miR-30a	NM_000941
hsa-miR-1	NM_000941
hsa-miR-155	NM_000941
hsa-miR-30a	NM_000942
hsa-miR-155	NM_000942
hsa-let-7b	NM_000942
hsa-miR-16	NM_000942
hsa-miR-1	NM_000943
hsa-miR-30a	NM_000943
hsa-let-7b	NM_000943
hsa-miR-155	NM_000943
hsa-miR-16	NM_000943
hsa-miR-16	NM_000944
hsa-miR-155	NM_000944
hsa-miR-1	NM_000944
hsa-miR-155	NM_000946
hsa-let-7b	NM_000947
hsa-miR-155	NM_000947
hsa-miR-16	NM_000947
hsa-miR-155	NM_000963
hsa-let-7b	NM_000967
hsa-miR-30a	NM_000967
hsa-miR-155	NM_000967
hsa-miR-1	NM_000967
hsa-miR-155	NM_000968
hsa-let-7b	NM_000968
hsa-miR-30a	NM_000968
hsa-miR-1	NM_000968
hsa-let-7b	NM_000969
hsa-miR-155	NM_000969
hsa-miR-30a	NM_000969
hsa-miR-1	NM_000969
hsa-miR-16	NM_000971
hsa-miR-155	NM_000971
hsa-let-7b	NM_000971
hsa-miR-30a	NM_000971
hsa-miR-1	NM_000971
hsa-miR-16	NM_000972
hsa-miR-155	NM_000972
hsa-let-7b	NM_000972
hsa-miR-30a	NM_000972
hsa-miR-1	NM_000972
hsa-miR-16	NM_000973
hsa-miR-155	NM_000973
hsa-miR-30a	NM_000973
hsa-let-7b	NM_000973
hsa-miR-1	NM_000973
hsa-miR-16	NM_000975
hsa-let-7b	NM_000975
hsa-miR-155	NM_000975
hsa-miR-1	NM_000975
hsa-miR-30a	NM_000975
hsa-let-7b	NM_000976
hsa-miR-155	NM_000976
hsa-miR-30a	NM_000976
hsa-miR-1	NM_000976
hsa-miR-155	NM_000977
hsa-let-7b	NM_000977
hsa-miR-30a	NM_000977
hsa-miR-1	NM_000977
hsa-miR-16	NM_000978
hsa-let-7b	NM_000978
hsa-miR-30a	NM_000978
hsa-miR-155	NM_000978
hsa-miR-1	NM_000978
hsa-miR-16	NM_000979
hsa-miR-155	NM_000979
hsa-let-7b	NM_000979
hsa-miR-30a	NM_000979
hsa-miR-1	NM_000979
hsa-miR-16	NM_000980
hsa-miR-155	NM_000980
hsa-let-7b	NM_000980
hsa-miR-30a	NM_000980
hsa-miR-1	NM_000980
hsa-miR-16	NM_000981
hsa-miR-155	NM_000981
hsa-miR-30a	NM_000981
hsa-miR-1	NM_000981
hsa-let-7b	NM_000981
hsa-let-7b	NM_000982
hsa-miR-155	NM_000982
hsa-miR-30a	NM_000982
hsa-miR-1	NM_000982
hsa-miR-16	NM_000983
hsa-let-7b	NM_000983
hsa-miR-30a	NM_000983
hsa-miR-155	NM_000983
hsa-miR-1	NM_000983
hsa-miR-16	NM_000984
hsa-let-7b	NM_000984
hsa-miR-30a	NM_000984
hsa-miR-155	NM_000984
hsa-miR-1	NM_000984
hsa-miR-16	NM_000986
hsa-let-7b	NM_000986
hsa-miR-155	NM_000986
hsa-miR-30a	NM_000986
hsa-miR-1	NM_000986
hsa-miR-16	NM_000987
hsa-let-7b	NM_000987
hsa-miR-155	NM_000987
hsa-miR-30a	NM_000987
hsa-miR-1	NM_000987
hsa-miR-16	NM_000988
hsa-let-7b	NM_000988
hsa-miR-155	NM_000988
hsa-miR-30a	NM_000988
hsa-miR-1	NM_000988
hsa-miR-155	NM_000989
hsa-let-7b	NM_000989
hsa-miR-30a	NM_000989
hsa-miR-1	NM_000989
hsa-let-7b	NM_000990
hsa-miR-155	NM_000990
hsa-miR-30a	NM_000990
hsa-miR-1	NM_000990
hsa-miR-16	NM_000991
hsa-let-7b	NM_000991
hsa-miR-155	NM_000991
hsa-miR-30a	NM_000991
hsa-miR-1	NM_000991
hsa-miR-16	NM_000992
hsa-miR-155	NM_000992
hsa-miR-30a	NM_000992
hsa-let-7b	NM_000992
hsa-miR-1	NM_000992
hsa-miR-16	NM_000994
hsa-let-7b	NM_000994
hsa-miR-30a	NM_000994
hsa-miR-1	NM_000994
hsa-miR-155	NM_000994
hsa-miR-155	NM_000995
hsa-miR-16	NM_000995
hsa-let-7b	NM_000995
hsa-miR-30a	NM_000995
hsa-miR-1	NM_000995
hsa-miR-16	NM_000996
hsa-let-7b	NM_000996
hsa-miR-155	NM_000996
hsa-miR-30a	NM_000996
hsa-miR-1	NM_000996
hsa-miR-16	NM_000998
hsa-miR-155	NM_000998
hsa-let-7b	NM_000998
hsa-miR-30a	NM_000998
hsa-miR-1	NM_000998
hsa-miR-16	NM_001000
hsa-miR-30a	NM_001000
hsa-let-7b	NM_001000
hsa-miR-1	NM_001000
hsa-miR-16	NM_001001
hsa-miR-30a	NM_001001
hsa-let-7b	NM_001001
hsa-miR-1	NM_001001
hsa-miR-155	NM_001001
hsa-miR-155	NM_001001323
hsa-miR-16	NM_001001323
hsa-miR-30a	NM_001001323
hsa-miR-1	NM_001001329
hsa-let-7b	NM_001001329
hsa-miR-16	NM_001001329
hsa-miR-30a	NM_001001329
hsa-miR-155	NM_001001329
hsa-miR-30a	NM_001001396
hsa-let-7b	NM_001001396
hsa-miR-155	NM_001001396
hsa-miR-155	NM_001001410
hsa-let-7b	NM_001001419
hsa-let-7b	NM_001001433
hsa-miR-1	NM_001001433
hsa-miR-16	NM_001001433
hsa-miR-155	NM_001001433
hsa-let-7b	NM_001001503
hsa-miR-155	NM_001001503
hsa-miR-155	NM_001001521
hsa-miR-1	NM_001001521
hsa-let-7b	NM_001001521
hsa-miR-1	NM_001001522
hsa-miR-155	NM_001001522
hsa-let-7b	NM_001001522
hsa-miR-30a	NM_001001522
hsa-miR-16	NM_001001522
hsa-let-7b	NM_001001563
hsa-miR-155	NM_001001563
hsa-miR-16	NM_001001563
hsa-miR-30a	NM_001001563
hsa-miR-1	NM_001001563
hsa-miR-1	NM_001001660
hsa-miR-1	NM_001001683
hsa-miR-30a	NM_001001701
hsa-miR-1	NM_001001701
hsa-miR-16	NM_001001787
hsa-miR-1	NM_001001787
hsa-miR-30a	NM_001001787
hsa-miR-155	NM_001001787
hsa-let-7b	NM_001001787
hsa-let-7b	NM_001001790
hsa-miR-155	NM_001001790
hsa-miR-30a	NM_001001790
hsa-miR-1	NM_001001790
hsa-miR-16	NM_001001790
hsa-miR-1	NM_001001795
hsa-miR-30a	NM_001001795
hsa-miR-155	NM_001001795
hsa-miR-16	NM_001001795
hsa-let-7b	NM_001001937
hsa-miR-30a	NM_001001937
hsa-miR-155	NM_001001937
hsa-miR-16	NM_001001937
hsa-miR-1	NM_001001937
hsa-let-7b	NM_001001973
hsa-miR-1	NM_001001973
hsa-miR-30a	NM_001001973
hsa-miR-155	NM_001001973
hsa-miR-16	NM_001001973
hsa-miR-1	NM_001001977
hsa-let-7b	NM_001001977
hsa-miR-155	NM_001001977
hsa-miR-30a	NM_001001977
hsa-miR-16	NM_001001977
hsa-miR-1	NM_001001998
hsa-let-7b	NM_001001998
hsa-miR-155	NM_001001998
hsa-miR-16	NM_001001998
hsa-let-7b	NM_001002
hsa-miR-30a	NM_001002
hsa-miR-155	NM_001002
hsa-miR-1	NM_001002
hsa-let-7b	NM_001002006
hsa-miR-16	NM_001002006
hsa-miR-155	NM_001002006
hsa-miR-1	NM_001002009
hsa-let-7b	NM_001002009
hsa-miR-155	NM_001002009
hsa-miR-1	NM_001002019
hsa-miR-16	NM_001002019
hsa-miR-155	NM_001002019
hsa-miR-30a	NM_001002019
hsa-miR-16	NM_001002030
hsa-miR-1	NM_001002030
hsa-miR-155	NM_001002030
hsa-miR-30a	NM_001002030
hsa-let-7b	NM_001002030
hsa-miR-16	NM_001002257
hsa-let-7b	NM_001002257
hsa-miR-1	NM_001002257
hsa-let-7b	NM_001002269
hsa-miR-1	NM_001002269
hsa-miR-30a	NM_001002269
hsa-miR-16	NM_001002269
hsa-miR-155	NM_001002269
hsa-let-7b	NM_001002296
hsa-miR-16	NM_001002296
hsa-miR-30a	NM_001002296
hsa-miR-1	NM_001002755
hsa-let-7b	NM_001002755
hsa-miR-16	NM_001002755
hsa-miR-155	NM_001002755
hsa-miR-16	NM_001002762
hsa-miR-30a	NM_001002762
hsa-miR-155	NM_001002762
hsa-let-7b	NM_001002762
hsa-miR-1	NM_001002762
hsa-miR-16	NM_001002800
hsa-miR-30a	NM_001002800
hsa-let-7b	NM_001002800
hsa-miR-155	NM_001002800
hsa-miR-30a	NM_001002857
hsa-miR-16	NM_001002857
hsa-let-7b	NM_001002857
hsa-let-7b	NM_001002877
hsa-miR-16	NM_001002877
hsa-miR-30a	NM_001002877
hsa-miR-155	NM_001002877
hsa-miR-1	NM_001002913
hsa-let-7b	NM_001002913
hsa-miR-155	NM_001002913
hsa-let-7b	NM_001002926
hsa-miR-30a	NM_001003
hsa-let-7b	NM_001003
hsa-miR-1	NM_001003
hsa-miR-155	NM_001003
hsa-let-7b	NM_001003688
hsa-let-7b	NM_001003696
hsa-miR-30a	NM_001003696
hsa-miR-1	NM_001003696
hsa-miR-16	NM_001003696
hsa-let-7b	NM_001003712
hsa-miR-16	NM_001003712
hsa-let-7b	NM_001003722
hsa-miR-1	NM_001003722
hsa-miR-155	NM_001003722
hsa-miR-16	NM_001003722
hsa-miR-155	NM_001003785
hsa-miR-30a	NM_001003785
hsa-let-7b	NM_001003785
hsa-miR-1	NM_001003785
hsa-miR-16	NM_001003785
hsa-let-7b	NM_001003792
hsa-miR-1	NM_001003792
hsa-let-7b	NM_001003794
hsa-miR-30a	NM_001003794
hsa-miR-16	NM_001003794
hsa-miR-155	NM_001003794
hsa-miR-1	NM_001003794
hsa-miR-16	NM_001003796
hsa-miR-155	NM_001003796
hsa-let-7b	NM_001003796
hsa-miR-30a	NM_001003796
hsa-miR-1	NM_001003796
hsa-miR-155	NM_001003810
hsa-let-7b	NM_001003810
hsa-miR-30a	NM_001003810
hsa-miR-16	NM_001003810
hsa-miR-30a	NM_001003897
hsa-miR-1	NM_001003897
hsa-miR-1	NM_001003962
hsa-miR-30a	NM_001003962
hsa-miR-16	NM_001003962
hsa-miR-155	NM_001003962
hsa-let-7b	NM_001003962
hsa-miR-16	NM_001004
hsa-let-7b	NM_001004
hsa-miR-155	NM_001004
hsa-miR-30a	NM_001004
hsa-miR-1	NM_001004
hsa-miR-155	NM_001004067
hsa-miR-1	NM_001004067
hsa-let-7b	NM_001004067
hsa-miR-16	NM_001004067
hsa-miR-30a	NM_001004067
hsa-let-7b	NM_001004125
hsa-miR-16	NM_001004125
hsa-miR-155	NM_001004439
hsa-let-7b	NM_001004439
hsa-miR-30a	NM_001004439
hsa-miR-16	NM_001004439
hsa-miR-16	NM_001005
hsa-miR-155	NM_001005
hsa-let-7b	NM_001005
hsa-miR-30a	NM_001005
hsa-miR-1	NM_001005
hsa-miR-155	NM_001005271
hsa-miR-30a	NM_001005271
hsa-miR-1	NM_001005271
hsa-miR-16	NM_001005271
hsa-miR-1	NM_001005335
hsa-miR-155	NM_001005335
hsa-miR-30a	NM_001005335
hsa-let-7b	NM_001005335
hsa-miR-16	NM_001005335
hsa-miR-155	NM_001005336
hsa-let-7b	NM_001005336
hsa-miR-16	NM_001005353
hsa-miR-1	NM_001005353
hsa-miR-155	NM_001005353
hsa-let-7b	NM_001005353
hsa-miR-30a	NM_001005353
hsa-miR-30a	NM_001005360
hsa-miR-155	NM_001005360
hsa-let-7b	NM_001005360
hsa-miR-1	NM_001005360
hsa-miR-16	NM_001005360
hsa-miR-155	NM_001005369
hsa-let-7b	NM_001005386
hsa-miR-30a	NM_001005386
hsa-miR-1	NM_001005386
hsa-miR-30a	NM_001005409
hsa-miR-1	NM_001005409
hsa-let-7b	NM_001005409
hsa-miR-155	NM_001005409
hsa-miR-16	NM_001005409
hsa-miR-155	NM_001005464
hsa-miR-30a	NM_001005464
hsa-let-7b	NM_001005464
hsa-miR-16	NM_001005464
hsa-miR-155	NM_001005782
hsa-let-7b	NM_001005782
hsa-miR-16	NM_001005782
hsa-let-7b	NM_001006
hsa-miR-155	NM_001006
hsa-miR-30a	NM_001006
hsa-miR-1	NM_001006
hsa-let-7b	NM_001006114
hsa-miR-30a	NM_001006114
hsa-miR-1	NM_001006114
hsa-miR-16	NM_001006114
hsa-miR-30a	NM_001006600
hsa-miR-16	NM_001006600
hsa-miR-1	NM_001006600
hsa-miR-30a	NM_001006623
hsa-miR-155	NM_001006623
hsa-miR-30a	NM_001006634
hsa-miR-16	NM_001006634
hsa-miR-1	NM_001006634
hsa-miR-155	NM_001006634
hsa-miR-30a	NM_001006635
hsa-miR-155	NM_001006635
hsa-let-7b	NM_001006635
hsa-miR-1	NM_001006635
hsa-miR-16	NM_001006635
hsa-let-7b	NM_001006665
hsa-miR-155	NM_001006665
hsa-miR-16	NM_001007
hsa-miR-155	NM_001007
hsa-let-7b	NM_001007
hsa-miR-30a	NM_001007
hsa-miR-1	NM_001007
hsa-miR-1	NM_001007024
hsa-miR-155	NM_001007024
hsa-miR-30a	NM_001007024
hsa-let-7b	NM_001007024
hsa-miR-16	NM_001007024
hsa-miR-16	NM_001007067
hsa-miR-1	NM_001007067
hsa-let-7b	NM_001007067
hsa-miR-30a	NM_001007098
hsa-miR-1	NM_001007098
hsa-miR-155	NM_001007098
hsa-let-7b	NM_001007098
hsa-miR-16	NM_001007214
hsa-miR-30a	NM_001007214
hsa-let-7b	NM_001007214
hsa-miR-155	NM_001007214
hsa-miR-1	NM_001007214
hsa-miR-155	NM_001007225
hsa-miR-30a	NM_001007225
hsa-miR-1	NM_001007225
hsa-miR-16	NM_001007225
hsa-miR-16	NM_001007237
hsa-miR-155	NM_001007237
hsa-miR-16	NM_001007239
hsa-miR-1	NM_001007245
hsa-miR-16	NM_001007269
hsa-miR-1	NM_001007269
hsa-let-7b	NM_001007468
hsa-miR-155	NM_001007468
hsa-miR-16	NM_001007468
hsa-miR-30a	NM_001007468
hsa-miR-155	NM_001007553
hsa-miR-30a	NM_001007553
hsa-let-7b	NM_001007553
hsa-miR-1	NM_001007553
hsa-miR-155	NM_001007565
hsa-let-7b	NM_001007565
hsa-miR-30a	NM_001007565
hsa-miR-1	NM_001007793
hsa-miR-30a	NM_001007793
hsa-miR-155	NM_001007793
hsa-let-7b	NM_001007793
hsa-miR-16	NM_001007793
hsa-miR-30a	NM_001008388
hsa-let-7b	NM_001008388
hsa-miR-16	NM_001008388
hsa-miR-1	NM_001008388
hsa-miR-16	NM_001008390
hsa-miR-155	NM_001008390
hsa-miR-30a	NM_001008390
hsa-let-7b	NM_001008395
hsa-miR-30a	NM_001008395
hsa-miR-1	NM_001008395
hsa-miR-155	NM_001008397
hsa-let-7b	NM_001008397
hsa-miR-30a	NM_001008397
hsa-miR-16	NM_001008397
hsa-miR-1	NM_001008397
hsa-miR-155	NM_001008410
hsa-miR-30a	NM_001008410
hsa-miR-155	NM_001008491
hsa-miR-1	NM_001008491
hsa-let-7b	NM_001008491
hsa-miR-30a	NM_001008491
hsa-miR-30a	NM_001008493
hsa-let-7b	NM_001008493
hsa-miR-155	NM_001008564
hsa-miR-1	NM_001008564
hsa-miR-30a	NM_001008564
hsa-miR-16	NM_001008564
hsa-let-7b	NM_001008564
hsa-miR-30a	NM_001008657
hsa-miR-1	NM_001008657
hsa-miR-155	NM_001008657
hsa-miR-16	NM_001008657
hsa-miR-16	NM_001008660
hsa-let-7b	NM_001008660
hsa-miR-155	NM_001008708
hsa-miR-30a	NM_001008709
hsa-miR-155	NM_001008709
hsa-let-7b	NM_001008709
hsa-miR-1	NM_001008709
hsa-miR-16	NM_001008709
hsa-miR-16	NM_001008800
hsa-miR-30a	NM_001008800
hsa-miR-155	NM_001008800
hsa-let-7b	NM_001008800
hsa-miR-1	NM_001008800
hsa-miR-1	NM_001008844
hsa-miR-155	NM_001008844
hsa-miR-30a	NM_001008844
hsa-let-7b	NM_001008895
hsa-miR-30a	NM_001008895
hsa-miR-155	NM_001008895
hsa-miR-1	NM_001008895
hsa-miR-155	NM_001008897
hsa-miR-16	NM_001008897
hsa-let-7b	NM_001008897
hsa-miR-30a	NM_001008897
hsa-miR-1	NM_001008897
hsa-miR-30a	NM_001008938
hsa-let-7b	NM_001008938
hsa-miR-1	NM_001008938
hsa-miR-16	NM_001009
hsa-let-7b	NM_001009
hsa-miR-155	NM_001009
hsa-miR-30a	NM_001009
hsa-miR-1	NM_001009
hsa-miR-30a	NM_001009186
hsa-miR-16	NM_001009186
hsa-miR-155	NM_001009186
hsa-let-7b	NM_001009186
hsa-miR-1	NM_001009186
hsa-miR-155	NM_001009570
hsa-miR-16	NM_001009570
hsa-miR-30a	NM_001009570
hsa-let-7b	NM_001009570
hsa-miR-1	NM_001009570
hsa-miR-1	NM_001009923
hsa-let-7b	NM_001010
hsa-miR-30a	NM_001010
hsa-miR-155	NM_001010
hsa-miR-1	NM_001010
hsa-miR-16	NM_001010866
hsa-miR-1	NM_001010866
hsa-miR-155	NM_001010866
hsa-miR-30a	NM_001010866
hsa-miR-155	NM_001010867
hsa-miR-155	NM_001010891
hsa-miR-1	NM_001010891
hsa-let-7b	NM_001010916
hsa-miR-30a	NM_001010916
hsa-miR-1	NM_001010916
hsa-miR-16	NM_001010916
hsa-let-7b	NM_001010935
hsa-miR-155	NM_001010935
hsa-miR-16	NM_001010935
hsa-miR-30a	NM_001010935
hsa-miR-30a	NM_001010942
hsa-let-7b	NM_001010942
hsa-miR-30a	NM_001010972
hsa-miR-155	NM_001010983
hsa-miR-16	NM_001011
hsa-let-7b	NM_001011
hsa-miR-30a	NM_001011
hsa-miR-1	NM_001011
hsa-miR-155	NM_001011
hsa-let-7b	NM_001011513
hsa-miR-30a	NM_001011513
hsa-miR-1	NM_001011513
hsa-let-7b	NM_001011546
hsa-miR-1	NM_001011546
hsa-miR-155	NM_001011546
hsa-miR-30a	NM_001011546
hsa-miR-16	NM_001011546
hsa-miR-30a	NM_001011553
hsa-let-7b	NM_001011553
hsa-miR-155	NM_001011553
hsa-miR-16	NM_001011553
hsa-miR-30a	NM_001011658
hsa-miR-30a	NM_001011708
hsa-miR-155	NM_001011708
hsa-miR-16	NM_001011708
hsa-miR-1	NM_001011708
hsa-let-7b	NM_001011708
hsa-miR-16	NM_001012
hsa-let-7b	NM_001012
hsa-miR-155	NM_001012
hsa-miR-30a	NM_001012
hsa-miR-1	NM_001012
hsa-miR-16	NM_001012270
hsa-miR-155	NM_001012270
hsa-miR-1	NM_001012270
hsa-miR-30a	NM_001012270
hsa-miR-155	NM_001012321
hsa-let-7b	NM_001012321
hsa-miR-30a	NM_001012321
hsa-miR-1	NM_001012321
hsa-miR-155	NM_001012339
hsa-miR-30a	NM_001012339
hsa-let-7b	NM_001012339
hsa-miR-16	NM_001012339
hsa-miR-16	NM_001012456
hsa-miR-1	NM_001012456
hsa-let-7b	NM_001012456
hsa-miR-30a	NM_001012456
hsa-miR-155	NM_001012456
hsa-miR-155	NM_001012478
hsa-miR-1	NM_001012478
hsa-let-7b	NM_001012478
hsa-miR-30a	NM_001012478
hsa-miR-16	NM_001012478
hsa-miR-16	NM_001012511
hsa-let-7b	NM_001012511
hsa-miR-30a	NM_001012511
hsa-miR-1	NM_001012511
hsa-let-7b	NM_001012614
hsa-miR-16	NM_001012614
hsa-miR-30a	NM_001012614
hsa-miR-155	NM_001012614
hsa-miR-30a	NM_001012661
hsa-miR-155	NM_001012661
hsa-let-7b	NM_001012661
hsa-miR-1	NM_001012661
hsa-let-7b	NM_001012985
hsa-miR-30a	NM_001012985
hsa-miR-1	NM_001012985
hsa-let-7b	NM_001012989
hsa-miR-1	NM_001012989
hsa-miR-155	NM_001012989
hsa-miR-16	NM_001012989
hsa-miR-30a	NM_001012989
hsa-miR-155	NM_001012991
hsa-let-7b	NM_001012991
hsa-miR-16	NM_001013
hsa-let-7b	NM_001013
hsa-miR-155	NM_001013
hsa-miR-30a	NM_001013
hsa-miR-1	NM_001013
hsa-miR-155	NM_001013436
hsa-let-7b	NM_001013436
hsa-miR-1	NM_001013436
hsa-miR-16	NM_001013436
hsa-miR-30a	NM_001013436
hsa-let-7b	NM_001013437
hsa-miR-155	NM_001013437
hsa-miR-1	NM_001013437
hsa-miR-155	NM_001013438
hsa-miR-1	NM_001013438
hsa-miR-1	NM_001013663
hsa-miR-30a	NM_001013663
hsa-miR-155	NM_001013699
hsa-miR-30a	NM_001013699
hsa-let-7b	NM_001013699
hsa-miR-155	NM_001013836
hsa-let-7b	NM_001013839
hsa-miR-30a	NM_001013843
hsa-miR-1	NM_001013843
hsa-miR-155	NM_001013843
hsa-let-7b	NM_001013843
hsa-miR-16	NM_001013843
hsa-miR-16	NM_001014
hsa-let-7b	NM_001014
hsa-miR-155	NM_001014
hsa-miR-30a	NM_001014
hsa-miR-1	NM_001014
hsa-miR-16	NM_001014342
hsa-let-7b	NM_001014433
hsa-miR-30a	NM_001014433
hsa-miR-1	NM_001014433
hsa-miR-16	NM_001014433
hsa-miR-16	NM_001014437
hsa-let-7b	NM_001014437
hsa-miR-155	NM_001014445
hsa-miR-30a	NM_001014445
hsa-miR-1	NM_001014445
hsa-miR-30a	NM_001014446
hsa-miR-155	NM_001014446
hsa-let-7b	NM_001014446
hsa-miR-16	NM_001014446
hsa-miR-1	NM_001014763
hsa-miR-30a	NM_001014763
hsa-let-7b	NM_001014763
hsa-miR-155	NM_001014763
hsa-miR-16	NM_001014763
hsa-miR-30a	NM_001014764
hsa-miR-155	NM_001014764
hsa-miR-1	NM_001014764
hsa-let-7b	NM_001014794
hsa-miR-30a	NM_001014794
hsa-miR-155	NM_001014794
hsa-miR-1	NM_001014794
hsa-miR-16	NM_001014794
hsa-miR-155	NM_001014812
hsa-miR-1	NM_001014812
hsa-miR-16	NM_001014812
hsa-miR-155	NM_001014839
hsa-miR-16	NM_001014842
hsa-let-7b	NM_001014842
hsa-miR-155	NM_001014972
hsa-let-7b	NM_001014990
hsa-miR-16	NM_001014990
hsa-miR-155	NM_001014990
hsa-miR-30a	NM_001014990
hsa-miR-1	NM_001014990
hsa-miR-155	NM_001015052
hsa-miR-16	NM_001015052
hsa-miR-155	NM_001015880
hsa-miR-1	NM_001015885
hsa-miR-155	NM_001015885
hsa-miR-30a	NM_001015885
hsa-let-7b	NM_001015885
hsa-miR-16	NM_001015885
hsa-miR-1	NM_001015891
hsa-miR-155	NM_001015891
hsa-let-7b	NM_001016
hsa-miR-1	NM_001016
hsa-miR-155	NM_001016
hsa-miR-30a	NM_001016
hsa-miR-16	NM_001017
hsa-let-7b	NM_001017
hsa-miR-155	NM_001017
hsa-miR-30a	NM_001017
hsa-miR-1	NM_001017
hsa-miR-30a	NM_001017369
hsa-miR-1	NM_001017369
hsa-miR-16	NM_001017369
hsa-miR-30a	NM_001017392
[truncated: 11,400 more rows]
