# Supplementary material for: MultiMiTar: A Novel Multi Objective Optimization based miRNA-Target Prediction Method
Source: PLoS One. 2011 Sep 15;6(9):e24583. doi: 10.1371/journal.pone.0024583 (PMC3174180; doi:10.1371/journal.pone.0024583)
Supplement: Dataset S3 — Predicted miRNA Targets for downregulated data set. (TXT) [file pone.0024583.s011.txt]

miRNA	mRNA	6mer (count)	6mer (position)	7mer-A1 (count)	7mer-A1 (position)	7mer-m8 (count)	7mer-m8 (position)	8mer (count)	8mer (position)	Dec val
hsa-miR-155	NM_145891	5	1081 1070 678 417 63	-	-	-	-	-	-	0.100962
hsa-miR-1	NM_001011724	-	-	1	237	-	-	-	-	0.000686
hsa-let-7b	NM_000945	3	1605 1480 785	1	588	1	656	-	-	0.333613
hsa-let-7b	NM_007236	7	1874 655 626 593 515 370 159	-	-	4	1721 1560 795 434	-	-	0.423499
hsa-let-7b	NM_017990	12	4186 3857 3772 3294 3174 3132 2770 1568 535 151 122 108	-	-	-	-	1	561	0.510538
hsa-let-7b	NM_145891	1	1397	2	1227 159	-	-	-	-	0.179882
hsa-miR-16	NM_001667	-	-	1	262	1	124	2	271 128	0.616915
hsa-miR-155	NM_001008660	4	1274 1262 539 432	-	-	-	-	-	-	0.072936
hsa-miR-155	NM_032228	7	3407 2942 2883 2731 1374 1210 963	-	-	1	2667	1	1001	0.392972
hsa-miR-1	NM_003564	1	573	-	-	2	192 78	-	-	0.043712
hsa-miR-155	NM_025191	6	2956 2685 2422 454 446 285	-	-	2	2985 840	-	-	0.294415
hsa-miR-1	NM_001025107	7	2487 1770 867 549 333 298 68	-	-	1	2709	-	-	0.184201
hsa-miR-1	NM_003769	1	317	-	-	-	-	1	72	0.000692
hsa-miR-155	NM_001755	6	1643 1471 575 548 491 303	2	2084 840	-	-	-	-	0.325886
hsa-miR-16	NM_002006	3	3631 1688 1393	1	1060	2	1119 754	4	5647 5606 5073 220	0.867411
hsa-miR-16	NM_024698	5	1337 1292 1204 1131 180	-	-	3	1346 1343 1340	-	-	0.757319
hsa-miR-155	NM_033360	5	3623 3368 1207 311 198	2	4018 3556	2	1302 211	-	-	0.34541
hsa-miR-155	NM_004781	3	1146 551 332	1	1703	-	-	-	-	0.094799
hsa-miR-155	NM_014294	3	1436 1107 150	-	-	3	1391 566 66	-	-	0.223518
hsa-miR-16	NM_006370	-	-	-	-	2	221 89	-	-	0.6059
hsa-miR-1	NM_000245	5	1576 1487 1411 463 83	-	-	3	2052 820 505	-	-	0.228161
hsa-miR-16	NM_017423	5	2208 2023 1991 662 78	-	-	1	509	-	-	0.759466
hsa-miR-1	NM_000408	9	3469 2769 2625 1284 1152 892 702 369 304	1	2352	1	289	2	564 131	0.364579
hsa-miR-155	NM_002902	1	434	-	-	1	611	-	-	0.127224
hsa-miR-155	NM_016376	2	814 356	1	1457	1	3777	1	3941	0.155382
hsa-miR-155	NM_012334	8	4676 3686 3578 3278 3247 1208 854 400	1	184	-	-	1	646	0.269451
hsa-miR-155	NM_173552	3	1827 1797 983	1	2398	-	-	1	1602	0.190481
hsa-miR-155	NM_006256	5	2717 2374 1990 1072 716	-	-	-	-	1	1976	0.296426
hsa-miR-30a	NM_002203	8	3981 3918 3067 2891 1107 866 742 52	2	2709 276	2	3785 59	-	-	0.076112
hsa-miR-16	NM_001126	-	-	-	-	2	231 222	-	-	0.601164
hsa-miR-16	NM_007213	1	696	-	-	1	676	-	-	0.493507
hsa-miR-16	NM_014488	-	-	-	-	1	264	-	-	0.539121
hsa-miR-155	NM_152641	3	2628 1123 891	-	-	1	694	1	374	0.188129
hsa-let-7b	NM_172037	3	996 934 27	1	946	1	1351	-	-	0.391506
hsa-miR-16	NM_024953	2	2568 716	-	-	4	2315 2312 2309 2306	-	-	0.800046
hsa-miR-16	NM_007008	1	297	1	210	-	-	-	-	0.532969
hsa-miR-155	NM_015156	4	3665 3286 2505 61	1	2730	2	3916 739	-	-	0.233251
hsa-miR-1	NM_003873	8	2568 2462 2003 1885 1869 998 374 278	1	444	-	-	1	2544	0.305355
hsa-miR-155	NM_177966	3	1578 1569 1271	-	-	1	1385	1	1651	0.152799
hsa-miR-155	NM_020830	7	3095 2703 1209 1132 892 465 159	-	-	3	2598 1005 597	-	-	0.301055
hsa-miR-155	NM_021101	4	1676 1610 232 115	-	-	1	2534	-	-	0.083728
hsa-miR-16	NM_001610	2	648 206	-	-	3	798 72 69	-	-	0.681315
hsa-miR-16	NM_033631	6	3424 3100 2976 2661 1396 557	-	-	4	3525 3037 3034 770	1	2449	0.762824
hsa-miR-155	NM_005868	2	2071 106	1	807	3	2471 827 291	-	-	0.063509
hsa-miR-1	NM_000274	2	216 71	-	-	1	547	1	89	0.096386
hsa-miR-1	NM_024408	7	3720 3712 3000 1490 1065 713 548	3	3183 1086 1040	5	3631 3126 3059 452 314	-	-	0.390777
hsa-miR-155	NM_002740	6	2485 2381 2226 2062 1970 1758	2	325 305	-	-	-	-	0.357107
hsa-miR-16	NM_033414	-	-	-	-	-	-	1	98	0.48746
hsa-miR-30a	NM_003615	7	3727 3352 3134 2996 2800 2581 596	1	734	3	2955 1153 98	4	3262 2604 357 349	0.213747
hsa-miR-1	NM_001358	1	168	-	-	1	351	1	143	0.000567
hsa-miR-16	NM_005859	2	1576 631	1	252	1	1534	-	-	0.57711
hsa-miR-155	NM_003953	5	2759 2426 2181 419 364	-	-	-	-	-	-	0.086548
hsa-miR-155	NM_022488	-	-	1	132	-	-	-	-	0.029274
hsa-miR-1	NM_001008660	4	1263 1193 1045 511	-	-	1	530	-	-	0.115603
hsa-miR-16	NM_012124	1	916	-	-	1	72	-	-	0.600098
hsa-miR-155	NM_001001419	7	5155 4838 4324 4163 4080 3515 2003	4	4821 953 836 255	2	741 228	-	-	0.401981
hsa-miR-155	NM_001037174	6	1840 1646 1565 574 568 442	1	500	2	2262 788	-	-	0.145486
hsa-miR-155	NM_178815	4	2790 2316 1067 1001	-	-	2	2423 2074	-	-	0.211007
hsa-miR-1	NM_003246	3	2003 1657 194	2	784 295	-	-	1	2022	0.134224
hsa-let-7b	NM_172020	2	1800 231	2	1855 1808	2	818 774	-	-	0.267294
hsa-miR-16	NM_005729	1	468	1	138	1	1265	-	-	0.543594
hsa-miR-16	NM_004309	4	459 273 240 223	-	-	2	391 226	-	-	0.566245
hsa-miR-16	NM_007260	2	563 213	-	-	1	488	-	-	0.613963
hsa-miR-30a	NM_021038	11	3141 2910 2827 2652 2353 2248 2157 1208 1099 518 427	1	444	-	-	-	-	0.098238
hsa-miR-155	NM_153687	1	351	-	-	-	-	2	1564 275	0.058478
hsa-miR-16	NM_001968	1	837	-	-	-	-	-	-	0.185663
hsa-miR-155	NM_000921	-	-	-	-	1	527	-	-	0.033165
hsa-miR-16	NM_007373	4	1790 1719 1125 358	-	-	2	1481 1134	-	-	0.665309
hsa-miR-16	NM_024092	4	937 773 407 49	-	-	2	776 357	-	-	0.768357
hsa-miR-1	NM_015026	12	4617 4574 4193 3818 3477 3447 3240 2997 2988 967 849 619	2	4098 1690	2	3165 82	1	449	0.36797
hsa-miR-16	NM_007034	1	970	-	-	1	955	1	806	0.616212
hsa-miR-155	NM_001011513	9	4149 3834 3812 3405 3393 3020 2988 2559 193	-	-	1	3699	-	-	0.358848
hsa-miR-155	NM_001002257	2	740 544	2	3420 1397	-	-	-	-	0.108724
hsa-miR-30a	NM_020772	11	8389 7914 7658 7618 7475 6582 6100 5552 5544 2999 2820	-	-	1	3129	2	6831 1936	0.075715
hsa-miR-16	NM_021970	-	-	1	173	1	582	-	-	0.624108
hsa-let-7b	NM_003038	3	2503 427 145	-	-	-	-	-	-	0.152517
hsa-let-7b	NM_006546	8	5671 4333 2631 2223 2056 1100 451 429	1	1657	1	5574	3	4930 4276 1639	0.545722
hsa-miR-1	NM_030755	8	2849 1216 1114 958 851 726 686 142	1	998	2	916 307	1	497	0.395421
hsa-miR-16	NM_002267	2	2308 785	1	2465	1	765	-	-	0.624406
hsa-miR-1	NM_031284	1	592	-	-	-	-	3	970 155 125	0.072476
hsa-miR-155	NM_007146	6	2865 2700 1115 555 487 134	-	-	4	2277 1977 701 324	-	-	0.310226
hsa-miR-30a	NM_014331	6	7633 4865 2892 2856 1299 651	1	7856	3	7583 6875 626	1	2843	0.066048
hsa-miR-1	NM_016395	7	1960 1809 1619 1349 1320 685 216	-	-	3	1628 531 145	1	1536	0.323666
hsa-miR-155	NM_004583	1	672	-	-	2	571 560	-	-	0.074419
hsa-miR-1	NM_001018004	3	737 544 202	-	-	1	27	-	-	0.050117
hsa-let-7b	NM_030780	2	1615 332	1	1197	1	204	1	606	0.380013
hsa-miR-16	NM_007189	3	1437 977 106	1	53	-	-	-	-	0.634497
hsa-miR-16	NM_006415	-	-	-	-	2	1238 1235	-	-	0.558055
hsa-miR-1	NM_014325	4	1883 1465 884 565	1	697	-	-	2	154 118	0.188571
hsa-miR-16	NM_003349	1	1321	-	-	5	1339 1230 1227 1224 349	-	-	0.726727
hsa-miR-155	NM_145261	2	713 33	2	583 194	-	-	-	-	0.006803
hsa-miR-155	NM_001695	4	3987 3764 1565 891	1	306	-	-	-	-	0.02732
hsa-let-7b	NM_003825	3	1359 188 64	3	1211 416 276	-	-	-	-	0.327321
hsa-let-7b	NM_138395	2	430 280	1	1051	1	314	-	-	0.211577
hsa-miR-155	NM_006572	5	2809 2173 1077 1048 503	-	-	-	-	1	3227	0.116186
hsa-miR-16	NM_138357	1	1278	-	-	3	1492 1489 1486	1	1496	0.672179
hsa-miR-16	NM_012208	2	710 475	-	-	2	296 26	-	-	0.74928
hsa-let-7b	NM_006154	7	2362 629 588 551 534 331 235	1	1866	-	-	-	-	0.426139
hsa-miR-16	NM_004788	2	2561 1838	2	2499 2446	2	1969 388	-	-	0.791807
hsa-miR-155	NM_016072	3	772 757 373	-	-	2	1961 826	1	479	0.131815
hsa-miR-155	NM_013438	4	1526 1414 596 396	-	-	-	-	1	352	0.117623
hsa-miR-1	NM_020830	6	2424 2365 1134 928 705 123	1	895	1	3313	1	1204	0.30817
hsa-miR-155	NM_003392	4	4230 3919 3256 3207	-	-	2	2785 1535	-	-	0.17631
hsa-miR-16	NM_002293	2	2680 2572	1	230	3	2202 2157 109	-	-	0.817022
hsa-miR-16	NM_000945	4	1645 1510 1492 771	-	-	-	-	-	-	0.679443
hsa-miR-16	NM_001046	2	2997 149	-	-	1	3000	1	2262	0.725146
hsa-miR-16	NM_022763	3	1220 981 777	-	-	-	-	1	2336	0.714586
hsa-miR-1	NM_018448	2	940 245	2	1234 508	1	959	-	-	0.15513
hsa-let-7b	NM_025191	4	2728 900 737 469	-	-	-	-	1	2544	0.405939
hsa-miR-16	NM_006216	1	613	-	-	1	616	-	-	0.580642
hsa-miR-1	NM_002840	2	1528 282	-	-	-	-	1	1498	0.045351
hsa-miR-16	NM_024408	1	3511	1	3554	2	1281 50	1	3605	0.777487
hsa-let-7b	NM_003246	4	1970 1831 303 268	2	1784 1524	-	-	1	159	0.290777
hsa-miR-1	NM_152641	4	2332 2324 754 408	-	-	1	674	1	49	0.095858
hsa-miR-155	NM_025146	3	1062 1037 636	1	722	-	-	1	1775	0.084786
hsa-miR-1	NM_004501	9	3704 3636 3583 2972 1182 769 355 256 169	-	-	1	3600	1	93	0.341038
hsa-miR-16	NM_002203	1	1071	-	-	2	518 56	-	-	0.666097
hsa-miR-155	NM_019022	4	3159 2703 792 598	2	2988 2182	-	-	-	-	0.240194
hsa-miR-16	NM_002719	2	1525 827	-	-	-	-	-	-	0.349732
hsa-miR-1	NM_198066	4	2584 2422 515 145	1	1024	-	-	-	-	0.143451
hsa-miR-16	NM_020918	3	875 594 584	-	-	3	2793 1336 393	-	-	0.75732
hsa-miR-16	NM_019067	4	3124 1484 673 169	2	4666 1161	-	-	-	-	0.765901
hsa-miR-16	NM_057175	2	975 74	2	310 220	1	398	-	-	0.762532
hsa-miR-16	NM_001011724	-	-	1	113	1	282	-	-	0.613043
hsa-miR-155	NM_014612	4	1081 417 378 236	-	-	-	-	-	-	0.276841
hsa-miR-155	NM_022763	3	2910 2872 731	1	3101	2	685 459	-	-	0.004334
hsa-miR-1	NM_001655	6	2123 1600 1495 1474 863 785	2	1421 1399	1	184	2	2161 1660	0.347249
hsa-miR-16	NM_021814	2	1646 85	-	-	1	265	-	-	0.556072
hsa-let-7b	NM_207344	1	361	2	865 81	4	1313 435 273 157	-	-	0.236399
hsa-miR-16	NM_014670	2	229 155	-	-	-	-	1	1225	0.664215
hsa-miR-16	NM_002035	4	2923 2476 1164 946	-	-	1	617	1	56	0.710601
hsa-miR-1	NM_006826	6	1301 1205 1010 468 160 59	3	381 231 67	1	406	-	-	0.399918
hsa-miR-155	NM_014319	2	1736 270	1	635	1	799	-	-	0.091614
hsa-let-7b	NM_177966	1	1230	1	1619	-	-	1	439	0.11226
hsa-let-7b	NM_013386	2	1497 1189	1	476	1	1362	-	-	0.341588
hsa-miR-155	NM_006717	7	2953 2856 2406 2113 1046 176 47	-	-	3	2554 2096 1301	-	-	0.323746
hsa-miR-16	NM_000484	2	427 140	-	-	-	-	-	-	0.428864
hsa-miR-155	NM_030650	4	3751 2767 1688 1633	3	3259 1170 171	1	761	1	3646	0.361264
hsa-miR-16	NM_001007553	-	-	-	-	2	794 791	-	-	0.540516
hsa-miR-16	NM_015497	2	855 232	-	-	1	982	-	-	0.519246
hsa-miR-16	NM_005698	3	250 238 200	-	-	1	253	-	-	0.583418
hsa-miR-16	NM_003405	1	190	-	-	1	799	-	-	0.603519
hsa-miR-16	NM_007175	7	2991 2539 2413 2238 812 714 303	1	2685	-	-	-	-	0.815144
hsa-miR-16	NM_015904	3	567 529 263	-	-	1	266	-	-	0.698787
hsa-miR-16	NM_006946	2	536 112	-	-	1	189	1	101	0.69459
hsa-miR-16	NM_003223	-	-	-	-	2	532 529	-	-	0.514894
hsa-miR-16	NM_004953	1	346	-	-	1	385	-	-	0.576888
hsa-let-7b	NM_004231	-	-	-	-	1	203	-	-	0.193726
hsa-miR-155	NM_001219	1	236	1	244	1	2083	-	-	0.008556
hsa-let-7b	NM_005934	6	2444 2125 1740 1609 459 101	-	-	-	-	-	-	0.044503
hsa-let-7b	NM_024940	4	1495 1320 532 48	-	-	-	-	-	-	0.145563
hsa-miR-155	NM_152756	7	4173 3964 3721 3625 2775 1577 497	2	4317 3491	-	-	1	887	0.38376
hsa-miR-16	NM_006791	2	244 206	-	-	-	-	-	-	0.382767
hsa-miR-1	NM_006754	4	1120 1097 992 237	-	-	-	-	-	-	0.019209
hsa-miR-16	NM_014388	3	4090 1950 1186	-	-	2	1821 1818	1	433	0.764004
hsa-miR-16	NM_022821	2	474 150	-	-	-	-	-	-	0.541093
hsa-let-7b	NM_006667	1	250	1	1155	1	448	-	-	0.231493
hsa-miR-16	NM_005724	-	-	-	-	2	72 69	-	-	0.621656
hsa-miR-16	NM_017873	4	3028 2457 1002 535	-	-	-	-	2	3111 3057	0.658601
hsa-miR-155	NM_007212	4	813 784 201 73	1	1737	1	2027	-	-	0.076349
hsa-miR-155	NM_006915	5	2364 1642 579 505 82	2	2480 31	1	145	-	-	0.276707
hsa-miR-16	NM_001417	1	1526	-	-	1	163	-	-	0.478883
hsa-miR-1	NM_030920	2	1734 755	2	338 153	-	-	-	-	0.036979
hsa-miR-30a	NM_001010891	9	6591 6046 4858 2096 1557 1492 1355 707 450	4	6349 6301 4497 2378	3	5825 4540 4312	-	-	0.117043
hsa-miR-16	NM_005777	-	-	-	-	-	-	1	83	0.475341
hsa-miR-155	NM_001025105	2	1075 49	-	-	1	167	1	1217	0.070016
hsa-miR-155	NM_001010942	4	1270 1131 901 69	1	1082	1	257	-	-	0.217776
hsa-miR-16	NM_012297	6	2520 1657 961 792 600 326	-	-	-	-	-	-	0.635943
hsa-miR-1	NM_004719	5	2707 2513 2457 2168 2150	-	-	3	2529 2450 1894	1	2662	0.32366
hsa-let-7b	NM_004040	2	1239 114	-	-	1	956	-	-	0.199096
hsa-miR-16	NM_020963	-	-	1	173	-	-	-	-	0.46744
hsa-miR-1	NM_001690	5	2279 2221 2215 2100 945	-	-	2	249 178	-	-	0.154219
hsa-miR-155	NM_000255	-	-	-	-	1	388	-	-	0.023357
hsa-let-7b	NM_015056	3	893 850 62	-	-	1	673	-	-	0.078779
hsa-miR-16	NM_022754	-	-	1	145	-	-	-	-	0.475002
hsa-miR-16	NM_007269	-	-	-	-	3	192 189 68	-	-	0.642383
hsa-miR-155	NM_001039916	2	1051 966	-	-	-	-	-	-	0.154656
hsa-let-7b	NM_013390	1	1603	-	-	1	1421	1	1477	0.378778
hsa-let-7b	NM_002103	2	1014 980	-	-	1	35	-	-	0.033524
hsa-miR-1	NM_005898	5	2903 2393 2047 829 506	3	3029 3005 471	1	1240	-	-	0.316761
hsa-miR-1	NM_032457	7	3229 3131 2737 1461 1247 715 704	-	-	-	-	1	600	0.285032
hsa-miR-16	NM_006754	2	271 53	1	928	3	1206 787 134	-	-	0.81453
hsa-miR-1	NM_022763	7	2836 967 841 362 294 54 40	-	-	1	2528	1	3020	0.303876
hsa-miR-155	NM_018509	2	1213 511	-	-	-	-	-	-	0.121882
hsa-miR-155	NM_021249	7	1405 1254 613 575 375 308 78	-	-	-	-	-	-	0.178057
hsa-miR-1	NM_005100	6	1005 979 893 731 335 149	-	-	1	206	-	-	0.214362
hsa-miR-155	NM_024884	3	4537 3769 127	-	-	3	3913 3244 1347	-	-	0.251509
hsa-miR-16	NM_015229	3	972 931 444	-	-	4	959 956 447 275	-	-	0.643675
hsa-miR-16	NM_014278	1	358	-	-	1	179	-	-	0.575055
hsa-miR-155	NM_033631	2	3645 1259	1	1119	1	2618	-	-	0.042769
hsa-miR-1	NM_080546	3	774 599 314	1	1417	-	-	2	2061 37	0.207799
hsa-miR-16	NM_016338	3	807 442 271	-	-	-	-	-	-	0.546951
hsa-miR-155	NM_002451	7	3850 3777 2949 2396 727 402 157	-	-	-	-	-	-	0.324524
hsa-miR-16	NM_002734	2	412 139	-	-	1	1971	1	229	0.647761
hsa-miR-155	NM_181892	3	1423 327 78	-	-	1	458	-	-	0.205553
hsa-miR-16	NM_002264	4	4519 3230 1541 1108	-	-	3	1966 1512 811	-	-	0.857805
hsa-miR-16	NM_002721	1	111	-	-	1	101	-	-	0.518744
hsa-miR-155	NM_003339	4	1229 1111 1086 250	-	-	-	-	-	-	0.114077
hsa-miR-1	NM_015137	11	2358 2299 1890 913 903 880 840 678 594 551 431	1	270	1	442	-	-	0.368767
hsa-miR-16	NM_004856	-	-	-	-	-	-	1	438	0.482475
hsa-miR-155	NM_003968	1	188	-	-	-	-	-	-	0.058027
hsa-miR-1	NM_003406	2	1516 187	1	32	-	-	1	597	0.104949
hsa-miR-1	NM_003262	12	2080 1925 1813 1762 1611 1421 1230 1011 754 143 129 95	2	704 407	-	-	3	5215 912 379	0.322267
hsa-miR-155	NM_002270	6	5000 4972 4491 4204 2282 1938	4	4525 4182 775 185	2	5317 4658	-	-	0.347294
hsa-miR-155	NM_014666	2	968 165	1	1140	1	1007	-	-	0.158158
hsa-miR-16	NM_012090	1	1059	-	-	2	1084 1062	-	-	0.661768
hsa-miR-155	NM_002006	5	5734 4164 1810 1472 658	-	-	1	915	-	-	0.21094
hsa-miR-1	NM_022075	1	207	1	804	1	317	-	-	0.094313
hsa-let-7b	NM_025204	-	-	-	-	-	-	1	363	0.200359
hsa-miR-1	NM_177966	4	1779 1623 1273 634	-	-	-	-	1	723	0.152836
hsa-miR-16	NM_001008410	4	2074 1636 649 374	-	-	-	-	-	-	0.448891
hsa-miR-16	NM_001039590	6	3243 2779 2589 644 370 157	-	-	6	3785 3113 3110 3107 2471 1412	-	-	0.837256
hsa-let-7b	NM_005789	6	2132 1924 1911 1833 730 170	2	2051 568	1	2145	-	-	0.408085
hsa-let-7b	NM_002131	2	1059 822	-	-	1	966	-	-	0.150909
hsa-let-7b	NM_001007269	-	-	-	-	-	-	1	222	0.212383
hsa-miR-1	NM_194247	11	4323 3885 3569 3502 3495 1732 1180 963 842 580 415	1	3367	1	262	1	1761	0.3556
hsa-miR-16	NM_016312	1	87	-	-	-	-	1	215	0.56081
hsa-let-7b	NM_001031695	5	5020 4863 3931 3715 203	2	1059 161	1	1732	1	5416	0.360733
hsa-miR-155	NM_015359	4	2869 2473 2411 2025	2	2007 1999	-	-	-	-	0.323223
hsa-miR-155	NM_004600	2	1192 506	1	1166	1	1152	-	-	0.024959
hsa-miR-16	NM_022730	2	742 674	-	-	2	903 900	-	-	0.61255
hsa-miR-1	NM_018362	8	4001 3768 2963 2856 1295 883 691 626	3	3848 2455 1477	4	2631 1405 978 325	-	-	0.37639
hsa-miR-16	NM_013277	-	-	-	-	2	685 330	-	-	0.545324
hsa-miR-155	NM_133496	5	3374 2915 1664 1497 1363	1	4242	2	4351 457	-	-	0.359065
hsa-miR-155	NM_032208	3	2794 2414 822	-	-	-	-	1	2969	0.199836
hsa-let-7b	NM_004781	6	1727 1717 486 409 95 84	-	-	-	-	-	-	0.345683
hsa-miR-16	NM_001040409	1	418	-	-	-	-	-	-	0.389846
hsa-miR-16	NM_030805	1	1058	-	-	3	1202 1061 224	-	-	0.755833
hsa-miR-16	NM_014874	3	1521 670 43	-	-	4	1790 626 188 185	-	-	0.751454
hsa-miR-1	NM_145753	5	1695 1059 586 484 67	-	-	1	267	-	-	0.139854
hsa-let-7b	NM_001995	4	1357 1084 375 173	-	-	1	358	-	-	0.419883
hsa-let-7b	NM_194291	1	2418	1	44	1	2371	-	-	0.419898
hsa-miR-16	NM_006819	3	269 257 162	-	-	-	-	-	-	0.644665
hsa-miR-16	NM_002270	7	5555 1978 1867 1210 988 973 171	-	-	-	-	-	-	0.794342
hsa-let-7b	NM_004645	-	-	-	-	-	-	1	148	0.203528
hsa-let-7b	NM_014873	3	3227 895 299	3	4650 1951 1587	1	1287	1	1314	0.366128
hsa-let-7b	NM_181783	1	118	3	2028 1774 1364	-	-	1	395	0.231341
hsa-miR-155	NM_006809	2	977 310	1	872	-	-	-	-	0.046477
hsa-miR-16	NM_003873	2	514 69	-	-	1	599	-	-	0.646197
hsa-let-7b	NM_005207	5	2824 1170 1037 942 40	1	2531	1	166	3	3406 2721 686	0.419161
hsa-miR-155	NM_014873	5	4844 4150 3583 3577 64	1	1938	1	1716	-	-	0.255272
hsa-miR-1	NM_003144	6	2152 1843 1677 711 337 170	-	-	1	1653	1	1669	0.26757
hsa-miR-1	NM_016287	4	1819 1795 1586 662	1	1904	-	-	1	614	0.134983
hsa-miR-16	NM_002843	1	3395	-	-	2	3388 1328	1	2328	0.698496
hsa-let-7b	NM_019005	1	102	1	78	-	-	-	-	0.263399
hsa-miR-16	NM_001497	5	2669 2568 935 799 51	-	-	-	-	1	400	0.60124
hsa-miR-16	NM_015359	3	1927 617 163	-	-	1	2402	-	-	0.599113
hsa-miR-16	NM_016072	-	-	-	-	1	2358	-	-	0.474483
hsa-miR-16	NM_003314	1	396	-	-	1	47	1	55	0.574013
hsa-miR-16	NM_001001419	4	4816 3605 809 542	-	-	2	5059 794	2	4626 3232	0.850658
hsa-miR-16	NM_004161	3	1418 1078 555	-	-	1	256	-	-	0.701704
hsa-miR-155	NM_006948	3	1713 402 376	-	-	1	486	-	-	0.05881
hsa-miR-155	NM_021914	3	2262 974 433	1	503	3	389 354 72	-	-	0.299094
hsa-miR-16	NM_001003688	1	765	-	-	-	-	-	-	0.189248
hsa-miR-16	NM_014016	4	1608 1513 1203 310	-	-	1	1535	-	-	0.649949
hsa-miR-155	NM_004757	1	103	-	-	-	-	-	-	0.072566
hsa-miR-1	NM_018834	2	761 351	1	358	2	818 670	1	413	0.22625
hsa-miR-1	NM_020640	6	2111 1542 899 325 220 170	-	-	-	-	1	1650	0.197689
hsa-miR-16	NM_030885	3	2135 2064 25	-	-	-	-	-	-	0.540678
hsa-let-7b	NM_003076	4	1660 1522 78 60	-	-	1	183	2	1050 66	0.275809
hsa-miR-16	NM_003400	1	638	-	-	1	685	-	-	0.451759
hsa-miR-1	NM_007172	8	3000 2954 2824 2746 2564 1154 1026 221	1	627	2	2046 1323	1	95	0.352611
hsa-miR-1	NM_015695	3	1492 1362 616	-	-	1	544	-	-	0.041434
hsa-miR-155	NM_003934	3	972 434 426	-	-	-	-	1	964	0.000533
hsa-let-7b	NM_006313	3	1320 1272 606	-	-	-	-	-	-	0.059493
hsa-miR-16	NM_001018067	6	5053 4836 3735 1991 1956 504	2	4432 593	2	4682 286	-	-	0.842941
hsa-miR-1	NM_016376	16	4251 4019 3903 3688 3488 2927 2866 1522 1446 1430 1318 844 708 357 321 285	1	157	1	1568	-	-	0.315827
hsa-miR-1	NM_002827	3	1591 1525 1472	2	1665 1178	-	-	-	-	0.145568
hsa-miR-1	NM_021638	6	4642 4617 4606 3967 3507 653	-	-	2	4276 1793	-	-	0.050638
hsa-miR-1	NM_002687	2	1194 30	-	-	1	155	-	-	0.001303
hsa-miR-16	NM_014225	-	-	-	-	1	296	-	-	0.47744
hsa-miR-16	NM_000305	1	374	-	-	-	-	-	-	0.52806
hsa-miR-16	NM_020772	14	8486 8033 7765 6786 6367 6176 6124 5760 5635 2844 2235 1667 1293 356	-	-	4	7256 6048 2818 952	1	5688	0.652089
hsa-miR-1	NM_022130	4	1378 447 370 23	1	227	1	1037	-	-	0.178677
hsa-let-7b	NM_001006634	1	670	-	-	-	-	-	-	0.37941
hsa-let-7b	NM_004481	-	-	1	108	-	-	1	2373	0.166102
hsa-miR-16	NM_019606	1	44	-	-	-	-	-	-	0.48175
hsa-let-7b	NM_012262	7	4672 4449 4282 885 392 384 239	3	4695 1278 693	2	869 663	2	4103 1327	0.571242
hsa-miR-16	NM_015315	6	2979 2493 1394 1166 1045 691	1	2291	3	1196 1125 556	-	-	0.854819
hsa-miR-16	NM_002669	-	-	-	-	1	141	-	-	0.477536
hsa-miR-155	NM_024953	2	2617 2072	-	-	-	-	-	-	0.136776
hsa-let-7b	NM_001655	3	1918 761 297	-	-	1	306	1	466	0.366959
hsa-let-7b	NM_003069	1	303	-	-	-	-	-	-	0.162941
hsa-let-7b	NM_181892	1	179	-	-	-	-	1	57	0.331328
hsa-miR-155	NM_019067	4	4490 3274 1093 998	1	3129	1	1399	-	-	0.206125
hsa-miR-16	NM_018602	2	1569 1241	1	469	-	-	-	-	0.514766
hsa-miR-1	NM_000138	8	2553 2286 2229 2125 1671 967 854 629	1	2467	1	2313	-	-	0.279784
hsa-let-7b	NM_014584	1	1610	1	1488	-	-	-	-	0.181757
hsa-miR-155	NM_000176	5	3857 3624 2866 745 429	-	-	-	-	-	-	0.031422
hsa-miR-155	NM_024656	1	259	-	-	-	-	1	169	0.107643
hsa-miR-155	NM_013444	1	1081	1	1163	-	-	-	-	0.110788
hsa-miR-30a	NM_004458	4	2637 2601 2149 164	2	2657 1037	5	2615 2066 1768 1003 781	-	-	0.002852
hsa-miR-1	NM_001032296	5	2833 2220 865 588 538	-	-	1	2276	1	279	0.20704
hsa-miR-30a	NM_006572	4	3472 3010 1035 56	4	1349 621 516 83	2	1024 698	-	-	0.004075
hsa-miR-16	NM_005389	3	769 643 566	-	-	2	812 741	-	-	0.709666
hsa-miR-16	NM_004093	4	3033 2756 286 248	2	1132 915	1	769	-	-	0.733712
hsa-miR-1	NM_012293	4	2308 766 753 350	1	1624	1	681	2	645 113	0.253347
hsa-miR-155	NM_018243	2	3314 1120	-	-	2	3737 522	1	3230	0.120528
hsa-miR-16	NM_001037637	-	-	1	51	-	-	-	-	0.480229
hsa-miR-1	NM_005717	1	277	1	236	1	997	-	-	0.030768
hsa-miR-155	NM_013943	6	3196 3039 2891 1057 723 632	2	3306 3023	1	182	-	-	0.360123
hsa-let-7b	NM_005051	-	-	-	-	-	-	1	24	0.202992
hsa-miR-155	NM_015565	4	1908 1634 472 49	-	-	4	1715 1696 839 99	-	-	0.136358
hsa-miR-1	NM_001497	4	2419 2242 648 468	-	-	1	307	-	-	0.125436
hsa-miR-30a	NM_001003712	5	3804 3190 3161 1444 1201	2	3344 620	1	3493	3	4006 2853 854	0.098018
hsa-miR-16	NM_007172	3	2758 594 38	-	-	2	44 41	1	2065	0.771331
hsa-miR-155	NM_004869	3	1691 1448 329	1	75	-	-	-	-	0.058584
hsa-let-7b	NM_025146	1	1973	-	-	1	1942	1	2031	0.026071
hsa-let-7b	NM_018976	1	2182	-	-	1	2192	-	-	0.199691
hsa-miR-155	NM_003653	-	-	1	244	-	-	-	-	0.045763
hsa-let-7b	NM_015446	1	1300	1	262	-	-	1	566	0.224984
hsa-miR-155	NM_002356	5	2801 2762 2706 2545 783	-	-	-	-	1	301	0.093384
hsa-miR-16	NM_015328	6	2867 2508 2075 708 579 88	-	-	4	2803 2769 2144 2005	-	-	0.812181
hsa-miR-155	NM_014278	1	351	-	-	-	-	-	-	0.076053
hsa-miR-155	NM_015635	7	2017 1364 804 464 456 270 122	-	-	-	-	-	-	0.218548
hsa-miR-155	NM_001030007	10	3972 3162 2618 2602 1488 1096 1028 594 565 487	-	-	1	164	-	-	0.31009
hsa-miR-16	NM_006621	1	390	-	-	-	-	-	-	0.486019
hsa-let-7b	NM_005793	2	173 124	-	-	1	178	-	-	0.131805
hsa-miR-16	NM_002086	2	1987 425	-	-	4	1690 1652 488 239	-	-	0.744034
hsa-miR-1	NM_018715	5	2302 862 758 253 51	-	-	-	-	-	-	0.088918
hsa-miR-16	NM_003470	3	711 142 113	-	-	-	-	-	-	0.652032
hsa-miR-16	NM_198576	3	424 357 140	-	-	1	59	-	-	0.668522
hsa-miR-1	NM_016245	1	106	-	-	1	546	1	532	0.043813
hsa-miR-16	NM_013354	1	1389	1	1020	-	-	-	-	0.425374
hsa-miR-16	NM_001025091	1	606	-	-	2	754 556	-	-	0.682118
hsa-miR-155	NM_016424	5	1881 1428 1303 639 490	1	387	1	577	1	2020	0.149266
hsa-miR-155	NM_203406	7	2376 1934 1051 986 875 403 80	-	-	1	367	1	897	0.346048
hsa-miR-1	NM_001431	2	1129 237	3	773 92 66	-	-	1	874	0.186873
hsa-miR-155	NM_002874	4	1956 1844 865 41	-	-	-	-	-	-	0.12665
hsa-let-7b	NM_020456	1	70	3	1743 634 619	1	2233	-	-	0.22835
hsa-miR-16	NM_005789	1	1414	1	1986	-	-	-	-	0.427584
hsa-let-7b	NM_012416	2	1269 167	-	-	-	-	-	-	0.029724
hsa-miR-155	NM_003246	5	1845 1655 588 362 193	-	-	-	-	1	1677	0.088917
hsa-miR-155	NM_032458	4	3309 2871 1245 662	2	2602 2415	1	3399	-	-	0.275907
hsa-let-7b	NM_133496	8	4354 3494 2876 2833 1657 1080 561 195	1	1712	3	3787 3647 3148	1	788	0.640605
hsa-let-7b	NM_057175	2	2311 989	3	2353 380 248	1	1944	-	-	0.284994
hsa-let-7b	NM_174909	2	289 97	-	-	-	-	-	-	0.040399
hsa-miR-155	NM_015360	-	-	-	-	1	174	-	-	0.028772
hsa-miR-16	NM_003137	3	2167 1817 463	-	-	-	-	-	-	0.445202
hsa-miR-16	NM_001253	1	290	-	-	-	-	-	-	0.378108
hsa-let-7b	NM_005063	4	1505 629 277 170	1	3424	-	-	1	3469	0.049555
hsa-miR-1	NM_003934	2	1103 78	-	-	1	1125	1	296	0.091427
hsa-miR-16	NM_003392	3	4221 1611 1260	2	755 530	2	2822 2819	-	-	0.76164
hsa-miR-1	NM_005839	3	662 316 96	-	-	1	190	-	-	0.05913
hsa-miR-155	NM_014488	-	-	-	-	1	170	-	-	0.050042
hsa-let-7b	NM_024678	-	-	2	458 444	-	-	-	-	0.14876
hsa-let-7b	NM_002906	5	1919 1732 1628 708 235	1	637	-	-	-	-	0.334656
hsa-miR-155	NM_194247	5	3984 3901 2938 684 98	1	1663	-	-	1	704	0.294179
hsa-miR-16	NM_006191	1	929	-	-	1	29	-	-	0.408734
hsa-miR-16	NM_001356	2	2446 220	-	-	-	-	1	1780	0.44653
hsa-miR-16	NM_005828	8	4897 4116 3784 2000 1500 362 191 137	-	-	-	-	1	4177	0.742693
hsa-miR-16	NM_001037808	-	-	1	157	-	-	-	-	0.479915
hsa-miR-1	NM_001001396	3	1638 1592 1198	2	3816 1435	2	1511 600	-	-	0.20405
hsa-miR-16	NM_033505	13	6449 6418 6334 5888 5789 5622 5335 4747 4654 4409 2715 2075 960	-	-	3	6673 4606 1440	-	-	0.579279
hsa-let-7b	NM_004845	4	1315 960 806 411	1	737	3	3375 1657 381	1	3076	0.349492
hsa-miR-155	NM_003750	3	757 674 227	1	141	-	-	-	-	0.190649
hsa-miR-16	NM_003750	2	706 223	-	-	1	956	-	-	0.612288
hsa-let-7b	NM_016040	3	2027 969 440	1	1770	1	1983	-	-	0.358809
hsa-miR-155	NM_018184	3	832 815 456	1	1901	-	-	-	-	0.089084
hsa-miR-1	NM_001693	2	1009 59	1	1155	1	812	-	-	0.153626
hsa-miR-16	NM_052879	2	3074 297	-	-	1	3234	1	1402	0.638282
hsa-miR-1	NM_020888	2	2004 1518	1	450	-	-	-	-	0.029669
hsa-miR-16	NM_001008938	-	-	-	-	1	192	-	-	0.487683
hsa-miR-16	NM_178014	1	91	-	-	3	963 893 890	-	-	0.7116
hsa-miR-1	NM_006888	4	2898 695 461 107	1	836	1	3532	-	-	0.1506
hsa-miR-1	NM_018085	16	8155 7682 7169 6873 6454 6002 3266 3182 2934 2694 1564 1281 957 801 383 22	2	1419 521	2	2688 202	3	6479 2405 1019	0.19949
hsa-miR-1	NM_032436	4	685 319 239 50	1	283	1	904	-	-	0.190318
hsa-miR-16	NM_001030006	6	2601 2329 851 269 81 33	-	-	1	233	1	237	0.693684
hsa-miR-16	NM_000108	1	1429	1	1640	4	1747 1536 1311 275	-	-	0.760743
hsa-miR-1	NM_001039937	11	3433 3385 3049 1620 1391 1316 1140 744 556 217 80	2	3036 505	1	243	1	4149	0.366904
hsa-miR-16	NM_015172	4	1471 1363 1154 167	-	-	1	1366	1	1370	0.793337
hsa-miR-16	NM_032312	1	658	-	-	1	90	-	-	0.589701
hsa-miR-155	NM_020918	4	3402 3255 2722 1106	1	3498	1	2886	-	-	0.070361
hsa-let-7b	NM_021183	5	2479 572 452 440 374	-	-	-	-	-	-	0.486516
hsa-miR-155	NM_016081	6	1977 1788 1417 521 214 138	-	-	1	2120	-	-	0.193967
hsa-miR-155	NM_014331	10	7749 7098 6942 5690 5597 2911 2582 2492 1980 496	2	7719 797	3	5330 3077 1329	-	-	0.439728
hsa-miR-16	NM_003487	1	277	-	-	1	70	-	-	0.532087
hsa-miR-1	NM_003074	5	2312 2131 1789 845 639	1	1901	1	1476	-	-	0.175524
hsa-miR-155	NM_015355	5	1920 1590 728 494 252	-	-	2	1738 178	1	1441	0.253078
hsa-miR-16	NM_005880	-	-	1	408	-	-	-	-	0.469508
hsa-let-7b	NM_003799	7	3800 3606 3562 2917 2903 716 257	1	3025	1	4361	1	3000	0.469557
hsa-miR-155	NM_006838	-	-	-	-	1	1352	-	-	0.049148
hsa-let-7b	NM_006547	4	2119 716 485 112	-	-	-	-	2	1583 567	0.451897
hsa-miR-16	NM_001222	5	1773 693 650 600 194	-	-	-	-	-	-	0.660028
hsa-miR-1	NM_001968	2	655 350	1	715	1	796	-	-	0.062941
hsa-miR-155	NM_006750	7	8064 7933 7287 6945 6689 6198 469	-	-	5	8028 7575 7543 2373 354	-	-	0.37179
hsa-let-7b	NM_001005271	1	271	-	-	1	928	-	-	0.177917
hsa-miR-16	NM_004958	3	585 365 173	-	-	1	176	-	-	0.713434
hsa-miR-16	NM_015231	1	227	-	-	-	-	-	-	0.484972
hsa-let-7b	NM_014827	4	1520 394 128 76	1	674	-	-	-	-	0.395472
hsa-miR-1	NM_015902	4	923 849 756 186	-	-	1	140	-	-	0.125642
hsa-let-7b	NM_018221	1	66	-	-	-	-	1	57	0.238146
hsa-miR-1	NM_002136	-	-	1	237	-	-	-	-	0.002586
hsa-miR-16	NM_005358	4	1706 623 52 29	-	-	1	55	1	599	0.861253
hsa-miR-1	NM_012297	6	2430 2376 2341 332 109 56	2	1685 918	-	-	1	649	0.242396
hsa-miR-16	NM_001003792	1	174	-	-	-	-	-	-	0.157866
hsa-let-7b	NM_002764	4	670 660 328 190	1	201	-	-	-	-	0.390589
hsa-miR-1	NM_007124	7	1425 1313 1276 763 733 397 276	-	-	1	406	-	-	0.303744
hsa-miR-16	NM_002897	5	751 635 628 524 209	-	-	1	509	-	-	0.719899
hsa-let-7b	NM_016623	-	-	-	-	-	-	1	91	0.185452
hsa-miR-16	NM_030780	-	-	-	-	1	1402	-	-	0.521372
hsa-miR-16	NM_001018676	-	-	-	-	1	156	1	160	0.557526
hsa-let-7b	NM_002524	2	932 902	-	-	2	192 130	-	-	0.423188
hsa-miR-1	NM_003130	2	1353 958	-	-	1	936	1	37	0.022999
hsa-let-7b	NM_001042604	5	3987 1725 1010 868 541	3	1783 1629 226	2	3172 47	-	-	0.494561
hsa-miR-16	NM_001020658	2	677 113	1	595	1	234	-	-	0.723226
hsa-miR-155	NM_018011	4	617 568 445 426	-	-	-	-	-	-	0.031079
hsa-miR-155	NM_018362	5	3590 2855 1393 1063 856	-	-	3	2787 1517 736	1	709	0.32748
hsa-miR-155	NM_006431	-	-	1	225	-	-	-	-	0.025427
hsa-miR-16	NM_002161	-	-	-	-	1	129	-	-	0.484552
hsa-miR-1	NM_004593	1	166	-	-	-	-	1	749	0.008665
hsa-miR-16	NM_012308	2	2009 251	1	762	1	537	-	-	0.626414
hsa-miR-16	NM_014827	1	1206	1	423	2	1277 603	-	-	0.64533
hsa-miR-16	NM_007192	-	-	1	251	1	906	-	-	0.611233
hsa-miR-16	NM_006838	2	1477 1340	-	-	2	1252 385	-	-	0.661046
hsa-miR-155	NM_001006600	4	2400 2327 2291 2039	1	419	2	2375 2259	-	-	0.024292
hsa-miR-16	NM_003761	-	-	-	-	1	105	-	-	0.475905
hsa-miR-1	NM_014547	1	178	2	700 582	1	189	-	-	0.18052
hsa-miR-16	NM_005742	1	308	-	-	1	287	-	-	0.602143
hsa-miR-16	NM_001693	3	256 226 153	-	-	2	498 495	-	-	0.682755
hsa-miR-16	NM_031372	-	-	1	1508	2	1465 1462	-	-	0.664562
hsa-miR-155	NM_003902	2	222 23	1	654	-	-	-	-	0.007678
hsa-let-7b	NM_003074	5	1909 1864 1674 672 135	-	-	1	1869	-	-	0.229189
hsa-miR-16	NM_006947	3	1308 1139 26	-	-	1	1218	-	-	0.698431
hsa-let-7b	NM_004077	3	1247 1075 202	-	-	3	1180 841 291	1	1063	0.20544
hsa-miR-155	NM_001042749	4	1628 594 480 326	2	1659 147	1	1489	-	-	0.145708
hsa-let-7b	NM_002094	-	-	-	-	-	-	1	61	0.384597
hsa-let-7b	NM_001273	-	-	-	-	1	436	-	-	0.231098
hsa-miR-155	NM_016322	6	3068 2970 2118 1033 734 517	1	3155	-	-	-	-	0.270825
hsa-miR-1	NM_005638	8	1598 1591 1288 1222 1195 567 286 183	-	-	1	542	-	-	0.256804
hsa-miR-1	NM_001010942	-	-	1	72	1	274	1	167	0.056009
hsa-miR-155	NM_001379	1	228	-	-	-	-	-	-	0.063497
hsa-miR-1	NM_032217	4	968 498 180 165	1	91	-	-	1	1322	0.144719
hsa-let-7b	NM_003980	2	413 385	-	-	-	-	-	-	0.252008
hsa-miR-1	NM_001261	-	-	-	-	3	1097 1052 491	-	-	0.056736
hsa-miR-30a	NM_000875	5	6650 6558 5764 5696 2268	5	5898 5705 5635 2342 1043	1	5804	1	6867	0.057192
hsa-miR-1	NM_004859	7	2922 2879 2745 2152 1144 1073 283	2	1200 711	1	2355	1	182	0.319275
hsa-miR-16	NM_003907	-	-	-	-	1	334	-	-	0.507667
hsa-miR-16	NM_017934	-	-	-	-	1	87	-	-	0.496449
hsa-miR-16	NM_018362	3	3199 517 368	-	-	-	-	-	-	0.604646
hsa-miR-16	NM_016308	3	2083 1574 532	1	57	-	-	-	-	0.509695
hsa-miR-16	NM_001614	2	710 31	1	520	1	174	-	-	0.65558
hsa-miR-155	NM_001040020	3	1257 637 121	1	1146	1	172	-	-	0.023024
hsa-let-7b	NM_015569	7	4529 3790 3782 3595 3549 455 323	1	1733	-	-	-	-	0.476993
hsa-let-7b	NM_012333	3	1559 1476 1318	1	250	-	-	1	1101	0.140171
