# Supplementary material for: MultiMiTar: A Novel Multi Objective Optimization based miRNA-Target Prediction Method
Source: PLoS One. 2011 Sep 15;6(9):e24583. doi: 10.1371/journal.pone.0024583 (PMC3174180; doi:10.1371/journal.pone.0024583)
Supplement: Dataset S4 — Predicted miRNA Targets for upregulated data set. (TXT) [file pone.0024583.s012.txt]

miRNA	mRNA	6mer (count)	6mer (position)	7mer-A1 (count)	7mer-A1 (position)	7mer-m8 (count)	7mer-m8 (position)	8mer (count)	8mer (position)	Dec val
hsa-let-7b	NM_000090	1	159	-	-	-	-	-	-	0.193883
hsa-miR-16	NM_000188	1	480	-	-	1	178	-	-	0.602216
hsa-let-7b	NM_000189	3	2079 1586 267	-	-	-	-	-	-	0.279955
hsa-let-7b	NM_000391	8	1661 1492 1444 1340 429 251 205 123	1	692	1	1609	-	-	0.386876
hsa-let-7b	NM_000408	5	2294 1351 1330 482 107	-	-	1	543	1	2599	0.473728
hsa-miR-16	NM_000408	2	1115 173	-	-	2	3413 2615	-	-	0.617045
hsa-miR-1	NM_000430	2	1367 567	1	1457	-	-	1	2746	0.068773
hsa-let-7b	NM_000484	1	368	-	-	1	198	-	-	0.317939
hsa-miR-1	NM_000944	5	2421 2193 1809 902 453	-	-	-	-	-	-	0.002733
hsa-miR-155	NM_001001323	5	2544 2170 577 377 320	-	-	1	2693	-	-	0.190287
hsa-miR-16	NM_001001323	2	2307 831	2	2725 693	2	685 193	-	-	0.782531
hsa-miR-30a	NM_001001323	7	3176 2816 2012 1153 1092 966 594	-	-	1	3210	3	3014 739 718	0.111605
hsa-let-7b	NM_001001396	6	4040 3198 1173 1068 421 318	1	3596	1	1792	-	-	0.494505
hsa-miR-1	NM_001001433	2	638 543	1	1028	2	1227 696	1	1043	0.067822
hsa-let-7b	NM_001001522	2	371 95	-	-	-	-	1	74	0.064953
hsa-miR-1	NM_001001701	4	1890 932 863 191	-	-	1	887	-	-	0.036684
hsa-miR-1	NM_001002257	7	3008 2650 2328 2170 1167 772 294	1	859	2	3115 850	-	-	0.346629
hsa-let-7b	NM_001002296	3	1023 426 104	-	-	1	76	-	-	0.314635
hsa-let-7b	NM_001003794	3	1099 768 742	-	-	3	2116 1149 300	1	194	0.287468
hsa-miR-16	NM_001005271	3	1071 1052 76	-	-	-	-	-	-	0.500295
hsa-miR-1	NM_001005335	2	275 97	-	-	1	43	1	305	0.064668
hsa-miR-16	NM_001005353	3	381 313 68	-	-	1	316	1	1048	0.740192
hsa-miR-16	NM_001005360	2	852 227	-	-	-	-	-	-	0.536403
hsa-let-7b	NM_001005386	4	2284 2230 702 691	4	2479 1697 1656 504	-	-	-	-	0.535211
hsa-miR-1	NM_001005386	7	2350 2318 2291 956 840 454 274	3	2087 920 745	-	-	-	-	0.347376
hsa-miR-16	NM_001007067	2	740 106	-	-	1	364	-	-	0.663716
hsa-let-7b	NM_001007067	3	958 165 124	-	-	-	-	-	-	0.319443
hsa-let-7b	NM_001007098	3	824 127 71	2	881 87	1	241	-	-	0.278019
hsa-let-7b	NM_001007553	3	410 392 75	-	-	1	379	-	-	0.205293
hsa-miR-1	NM_001042749	2	438 354	2	1403 483	1	754	1	1823	0.194235
hsa-miR-155	NM_001068	1	243	-	-	-	-	-	-	0.067788
hsa-let-7b	NM_001081550	2	286 133	-	-	-	-	-	-	0.386646
hsa-let-7b	NM_001126	1	775	-	-	-	-	-	-	0.337711
hsa-miR-1	NM_001153	-	-	3	318 255 202	1	906	1	698	0.141793
hsa-let-7b	NM_001153	1	281	1	87	1	125	-	-	0.178241
hsa-let-7b	NM_001191	2	1024 299	-	-	-	-	1	952	0.159612
hsa-let-7b	NM_001219	2	2280 577	-	-	-	-	-	-	0.289239
hsa-miR-16	NM_001219	-	-	1	547	-	-	-	-	0.515078
hsa-let-7b	NM_001222	1	569	-	-	2	1502 1305	-	-	0.354408
hsa-miR-16	NM_001665	1	394	-	-	-	-	-	-	0.460043
hsa-let-7b	NM_001690	1	2541	1	1787	2	2566 1825	1	733	0.060649
hsa-let-7b	NM_001753	7	1546 1506 1430 1380 560 368 232	-	-	-	-	-	-	0.19315
hsa-miR-16	NM_001810	1	764	-	-	-	-	-	-	0.473763
hsa-miR-1	NM_001845	5	1097 1087 1021 1014 357	1	1004	1	1216	1	1194	0.341348
hsa-let-7b	NM_001846	1	680	1	55	-	-	-	-	0.301885
hsa-let-7b	NM_001895	3	767 414 238	-	-	2	1098 994	-	-	0.39752
hsa-miR-16	NM_001896	1	26	-	-	1	295	-	-	0.508486
hsa-let-7b	NM_001903	-	-	1	797	1	201	-	-	0.271852
hsa-miR-1	NM_001938	3	1532 562 357	-	-	1	1898	1	704	0.137764
hsa-miR-16	NM_001967	1	38	-	-	1	41	1	521	0.6603
hsa-miR-16	NM_001970	1	405	-	-	-	-	-	-	0.370754
hsa-let-7b	NM_002013	-	-	1	250	-	-	-	-	0.047119
hsa-let-7b	NM_002056	2	776 171	1	355	-	-	-	-	0.400882
hsa-miR-16	NM_002072	1	1000	1	876	-	-	-	-	0.533629
hsa-miR-1	NM_002074	5	1388 504 479 395 226	2	1421 44	-	-	1	1540	0.181539
hsa-miR-16	NM_002074	5	1556 1269 1161 623 203	-	-	2	1283 1164	-	-	0.709992
hsa-miR-16	NM_002128	4	2524 2445 2263 415	-	-	-	-	-	-	0.473359
hsa-miR-16	NM_002136	-	-	1	113	-	-	-	-	0.477832
hsa-miR-1	NM_002203	4	3617 3143 2900 1510	2	3290 3157	1	1555	1	281	0.255087
hsa-miR-16	NM_002224	2	682 512	-	-	-	-	-	-	0.425416
hsa-let-7b	NM_002267	3	2092 801 107	-	-	-	-	2	644 609	0.316403
hsa-miR-16	NM_002268	3	1641 1209 597	-	-	1	134	-	-	0.504677
hsa-miR-155	NM_002268	2	1805 1794	1	141	-	-	-	-	0.086833
hsa-miR-30a	NM_002270	6	5709 5237 3969 1589 1445 995	1	1090	2	4935 1376	-	-	0.036934
hsa-let-7b	NM_002270	11	4549 4540 4061 3971 3504 2182 1614 1396 1202 966 696	3	4268 3783 814	-	-	-	-	0.67042
hsa-miR-16	NM_002296	3	1688 1134 90	-	-	-	-	-	-	0.48904
hsa-let-7b	NM_002356	6	2823 2566 2387 2363 1941 261	2	1910 683	-	-	1	1757	0.485506
hsa-miR-155	NM_002444	3	1793 703 127	-	-	2	1581 1396	-	-	0.04936
hsa-let-7b	NM_002444	2	1877 1432	-	-	2	573 267	-	-	0.214057
hsa-miR-16	NM_002489	2	299 26	-	-	-	-	-	-	0.559892
hsa-miR-1	NM_002552	-	-	1	32	3	973 830 103	1	93	0.175611
hsa-let-7b	NM_002592	1	100	-	-	-	-	-	-	0.032638
hsa-miR-155	NM_002628	4	1064 912 477 363	-	-	-	-	-	-	0.091899
hsa-miR-1	NM_002628	2	1137 429	1	1257	-	-	1	1059	0.062986
hsa-miR-16	NM_002715	-	-	-	-	1	955	-	-	0.48133
hsa-miR-16	NM_002716	3	3387 3077 899	-	-	1	3583	1	652	0.734778
hsa-miR-16	NM_002730	4	1340 1065 518 190	-	-	1	1375	-	-	0.732344
hsa-let-7b	NM_002731	5	3178 3078 2736 235 95	1	1173	-	-	1	2175	0.367406
hsa-let-7b	NM_002734	5	697 687 619 505 79	-	-	2	1745 759	-	-	0.277967
hsa-miR-155	NM_002734	4	1479 872 743 257	-	-	-	-	1	171	0.065702
hsa-miR-155	NM_002737	5	6594 6367 2180 2009 1728	-	-	2	1325 354	-	-	0.194029
hsa-miR-16	NM_002819	1	575	-	-	-	-	-	-	0.45967
hsa-miR-16	NM_002827	2	1755 570	-	-	-	-	-	-	0.529203
hsa-miR-1	NM_002858	3	1314 552 166	-	-	-	-	-	-	0.015247
hsa-let-7b	NM_002868	4	2260 2230 1842 246	1	1623	2	2242 127	-	-	0.232655
hsa-miR-1	NM_002869	6	2019 1805 1575 414 273 262	-	-	-	-	1	234	0.245605
hsa-miR-16	NM_002886	2	4354 1064	-	-	2	4231 3284	-	-	0.656393
hsa-let-7b	NM_002901	-	-	1	118	-	-	-	-	0.049373
hsa-miR-1	NM_002906	10	2389 1693 1661 1543 884 580 423 360 338 246	1	746	2	1914 408	-	-	0.356541
hsa-miR-1	NM_002998	2	1883 109	-	-	2	1850 1715	1	151	0.113476
hsa-miR-1	NM_003022	4	930 839 388 139	1	1022	1	523	-	-	0.180994
hsa-miR-155	NM_003069	1	745	-	-	-	-	-	-	0.061308
hsa-miR-16	NM_003091	-	-	-	-	1	95	-	-	0.531239
hsa-miR-16	NM_003093	-	-	-	-	1	70	-	-	0.49662
hsa-miR-155	NM_003099	13	6565 6516 6150 6102 5151 5093 4476 2514 2018 1607 1561 1421 264	-	-	2	2031 2009	-	-	0.458267
hsa-let-7b	NM_003128	8	2871 2603 1907 1067 1049 413 181 35	-	-	-	-	-	-	0.473405
hsa-miR-155	NM_003144	7	2011 1502 1413 551 497 486 466	-	-	-	-	-	-	0.213566
hsa-miR-16	NM_003150	3	2378 2268 2237	-	-	-	-	-	-	0.567359
hsa-miR-16	NM_003156	4	937 323 271 230	-	-	2	274 233	-	-	0.692395
hsa-miR-16	NM_003162	3	1087 190 31	-	-	-	-	-	-	0.687798
hsa-let-7b	NM_003174	2	677 283	-	-	-	-	1	670	0.029695
hsa-let-7b	NM_003257	3	1070 1009 83	-	-	1	1050	-	-	0.29358
hsa-miR-1	NM_003257	4	1172 562 440 405	-	-	1	1355	-	-	0.142128
hsa-miR-16	NM_003292	2	1793 1503	-	-	1	259	-	-	0.656632
hsa-let-7b	NM_003334	2	151 130	-	-	1	159	-	-	0.099844
hsa-miR-155	NM_003345	1	573	-	-	-	-	-	-	0.054154
hsa-miR-1	NM_003348	4	1661 1108 1081 266	-	-	-	-	-	-	0.049317
hsa-let-7b	NM_003373	3	515 493 449	1	655	2	1946 1255	1	753	0.282629
hsa-let-7b	NM_003374	-	-	-	-	1	53	-	-	0.199592
hsa-miR-1	NM_003392	7	4013 3258 1743 661 624 590 347	2	3212 1570	1	2775	1	638	0.401564
hsa-let-7b	NM_003406	8	1721 1693 1676 1479 1429 615 340 117	1	739	-	-	1	27	0.40142
hsa-miR-1	NM_003566	10	3236 3203 2935 2829 2770 2601 2319 2213 991 451	1	2148	2	3491 3175	-	-	0.334804
hsa-let-7b	NM_003574	13	5737 5143 4856 4713 3881 2209 1840 1375 1009 482 453 372 67	2	4284 1831	-	-	-	-	0.650687
hsa-miR-1	NM_003574	8	4266 4095 4080 3920 1448 1176 918 435	3	4824 1497 76	2	5218 4157	1	3912	0.361572
hsa-miR-1	NM_003590	8	3479 3226 3177 3138 3086 1613 1396 340	-	-	1	470	2	3351 3113	0.343193
hsa-miR-16	NM_003591	-	-	-	-	2	423 124	-	-	0.591725
hsa-miR-1	NM_003615	10	3877 3578 3403 2738 2561 1261 1234 1087 1014 492	1	3356	-	-	2	2456 466	0.3579
hsa-let-7b	NM_003653	-	-	-	-	1	253	-	-	0.162407
hsa-miR-16	NM_003677	5	2071 1599 1563 469 316	-	-	2	1835 1832	-	-	0.821253
hsa-let-7b	NM_003754	-	-	-	-	1	138	-	-	0.159849
hsa-let-7b	NM_003758	3	1121 371 262	1	510	-	-	1	385	0.398411
hsa-miR-16	NM_003758	2	184 35	2	1242 216	-	-	1	259	0.731908
hsa-miR-16	NM_003769	2	272 49	-	-	-	-	-	-	0.604821
hsa-miR-1	NM_003795	2	627 541	1	193	-	-	-	-	0.016904
hsa-miR-1	NM_003901	4	1862 1837 888 265	1	2707	-	-	-	-	0.035857
hsa-let-7b	NM_003932	1	88	-	-	-	-	-	-	0.031876
hsa-miR-16	NM_004035	3	4714 3407 1234	1	4073	3	4992 4202 263	-	-	0.876087
hsa-miR-16	NM_004040	2	468 209	-	-	-	-	-	-	0.549295
hsa-miR-1	NM_004161	4	1589 1430 1228 167	-	-	1	1390	-	-	0.083935
hsa-miR-1	NM_004162	4	1264 851 464 323	-	-	1	396	1	496	0.17212
hsa-miR-16	NM_004236	2	455 229	-	-	1	161	-	-	0.486334
hsa-let-7b	NM_004308	3	457 450 193	-	-	3	605 314 211	1	1187	0.090217
hsa-miR-16	NM_004311	6	2701 2509 1181 524 465 113	1	972	2	1112 70	-	-	0.736253
hsa-miR-1	NM_004342	3	2191 1633 672	2	2032 483	-	-	-	-	0.139957
hsa-let-7b	NM_004370	2	2162 745	-	-	1	1838	-	-	0.211024
hsa-let-7b	NM_004393	2	1952 514	-	-	1	1703	1	1749	0.275146
hsa-miR-16	NM_004397	6	3957 1659 1578 1242 1172 1071	1	1635	-	-	-	-	0.792548
hsa-miR-16	NM_004457	1	1716	-	-	1	505	-	-	0.434055
hsa-miR-16	NM_004501	3	4066 1640 1356	1	651	1	312	-	-	0.745908
hsa-miR-16	NM_004515	-	-	-	-	1	287	-	-	0.518451
hsa-miR-155	NM_004559	1	155	-	-	-	-	-	-	0.067811
hsa-let-7b	NM_004586	6	5213 5075 3728 1394 1374 650	1	1458	3	4438 4431 3660	-	-	0.548615
hsa-miR-16	NM_004593	1	683	-	-	1	158	-	-	0.595935
hsa-miR-16	NM_004622	2	2023 713	1	97	2	1940 1884	-	-	0.70245
hsa-miR-1	NM_004637	1	313	1	1042	-	-	1	1308	0.059054
hsa-let-7b	NM_004643	-	-	-	-	1	658	-	-	0.155024
hsa-miR-16	NM_004730	3	441 364 294	-	-	1	1464	-	-	0.653874
hsa-let-7b	NM_004738	2	977 335	-	-	-	-	-	-	0.39636
hsa-miR-1	NM_004748	5	4254 3697 3423 3023 562	1	425	2	3932 2837	1	152	0.263076
hsa-miR-1	NM_004774	5	2395 2320 1936 1093 322	-	-	2	2878 427	-	-	0.270498
hsa-let-7b	NM_004788	3	2705 1677 534	1	826	2	1841 1042	-	-	0.34816
hsa-let-7b	NM_004834	-	-	-	-	1	2156	2	968 849	0.168092
hsa-miR-16	NM_004834	1	1313	1	2774	1	238	-	-	0.609707
hsa-miR-16	NM_004859	4	2537 2414 2328 681	2	2373 1226	1	850	-	-	0.771214
hsa-miR-16	NM_004860	2	91 43	-	-	-	-	-	-	0.501581
hsa-let-7b	NM_004922	-	-	1	740	-	-	-	-	0.059046
hsa-let-7b	NM_004960	1	134	-	-	-	-	-	-	0.034043
hsa-miR-1	NM_004998	1	741	1	820	1	402	-	-	0.016595
hsa-let-7b	NM_005009	2	106 87	-	-	1	50	-	-	0.120666
hsa-let-7b	NM_005057	5	1790 1639 769 494 109	-	-	1	368	1	1573	0.455248
hsa-miR-1	NM_005063	4	3143 3101 1022 770	2	928 119	-	-	-	-	0.221889
hsa-miR-1	NM_005065	6	5320 4429 4156 1382 942 559	-	-	2	5112 2065	2	3280 3267	0.290409
hsa-miR-16	NM_005100	1	996	-	-	2	82 79	-	-	0.647818
hsa-miR-16	NM_005109	1	601	1	646	1	58	-	-	0.656613
hsa-miR-155	NM_005156	7	5161 4865 4718 4459 4130 3780 1134	-	-	3	5370 4436 4272	-	-	0.338638
hsa-miR-16	NM_005316	2	348 316	-	-	-	-	-	-	0.622747
hsa-let-7b	NM_005336	2	1732 614	-	-	2	1582 656	1	914	0.27993
hsa-miR-1	NM_005402	5	1593 1193 636 227 99	1	1468	-	-	-	-	0.205855
hsa-miR-155	NM_005433	4	2626 2140 893 850	1	759	1	1829	1	169	0.146615
hsa-let-7b	NM_005445	-	-	-	-	1	294	-	-	0.165602
hsa-let-7b	NM_005563	1	787	1	648	-	-	1	255	0.266629
hsa-miR-16	NM_005563	2	895 240	1	665	-	-	-	-	0.490916
hsa-let-7b	NM_005716	2	648 489	-	-	-	-	1	237	0.303033
hsa-miR-155	NM_005719	1	44	-	-	-	-	1	203	0.136533
hsa-let-7b	NM_005754	-	-	-	-	1	487	-	-	0.164922
hsa-miR-16	NM_005766	3	395 222 33	-	-	-	-	-	-	0.652181
hsa-miR-16	NM_005796	3	290 133 29	-	-	-	-	-	-	0.675804
hsa-let-7b	NM_005828	5	4234 3877 3125 1851 649	-	-	1	50	1	4935	0.344941
hsa-let-7b	NM_005857	4	1434 1211 1143 1039	-	-	1	953	-	-	0.346733
hsa-miR-1	NM_005868	5	2215 914 726 578 555	1	2419	3	2020 1013 83	-	-	0.309021
hsa-let-7b	NM_005880	1	1587	-	-	1	1511	-	-	0.264716
hsa-let-7b	NM_005964	1	1227	-	-	-	-	-	-	0.039174
hsa-miR-16	NM_005964	1	1415	-	-	-	-	-	-	0.519028
hsa-miR-16	NM_006010	-	-	-	-	1	188	-	-	0.529579
hsa-miR-1	NM_006135	3	483 305 268	-	-	-	-	-	-	0.015958
hsa-let-7b	NM_006135	4	1438 1256 1054 185	1	412	1	1261	-	-	0.251347
hsa-let-7b	NM_006136	-	-	-	-	1	460	-	-	0.159798
hsa-miR-1	NM_006148	4	2927 2061 621 74	-	-	1	414	3	2774 360 36	0.176133
hsa-miR-30a	NM_006154	4	2751 2352 1042 957	-	-	2	1122 626	2	967 949	0.137636
hsa-let-7b	NM_006191	2	918 221	-	-	-	-	1	38	0.148548
hsa-miR-16	NM_006197	2	1533 378	1	1944	3	481 478 475	-	-	0.764779
hsa-miR-16	NM_006245	1	299	-	-	1	756	-	-	0.614941
hsa-let-7b	NM_006267	1	576	1	1210	-	-	1	707	0.212542
hsa-miR-1	NM_006267	3	1242 638 621	2	1711 1360	-	-	1	1767	0.239211
hsa-miR-30a	NM_006275	7	2267 1788 992 940 892 823 482	-	-	2	2400 361	2	1773 71	0.032232
hsa-miR-16	NM_006288	3	775 235 146	-	-	-	-	-	-	0.560953
hsa-let-7b	NM_006289	2	450 369	-	-	-	-	-	-	0.155508
hsa-miR-16	NM_006306	6	5904 5845 4444 3924 1733 1543	-	-	-	-	-	-	0.668764
hsa-miR-1	NM_006310	3	1287 1151 433	-	-	-	-	-	-	0.018015
hsa-miR-1	NM_006317	2	790 601	-	-	1	637	-	-	0.021915
hsa-miR-1	NM_006330	1	519	2	1374 416	-	-	1	1607	0.021176
hsa-miR-1	NM_006371	5	4387 3772 2076 1038 273	2	1576 1348	1	707	1	1150	0.291499
hsa-miR-16	NM_006372	-	-	-	-	1	508	-	-	0.49847
hsa-miR-1	NM_006415	3	1075 835 309	-	-	1	1315	-	-	0.000115
hsa-miR-1	NM_006420	8	3340 2851 2764 2472 2138 1334 235 55	1	245	1	2151	-	-	0.383062
hsa-miR-1	NM_006496	2	1437 1414	2	1542 297	1	487	-	-	0.081637
hsa-miR-155	NM_006496	4	1757 1539 1339 153	-	-	-	-	-	-	0.017604
hsa-miR-16	NM_006516	-	-	-	-	1	201	-	-	0.540539
hsa-miR-16	NM_006546	3	2042 2032 1619	-	-	2	6662 2200	-	-	0.745117
hsa-miR-1	NM_006547	5	2073 1751 1646 1587 307	-	-	1	326	-	-	0.149543
hsa-miR-16	NM_006547	2	1909 1479	-	-	-	-	-	-	0.510879
hsa-miR-1	NM_006595	4	604 537 492 72	2	1738 364	1	1395	1	1612	0.237677
hsa-let-7b	NM_006704	2	119 112	-	-	-	-	-	-	0.330505
hsa-miR-155	NM_006713	1	152	-	-	-	-	-	-	0.064651
hsa-let-7b	NM_006717	5	3379 2898 2542 1146 401	-	-	1	782	-	-	0.372952
hsa-miR-1	NM_006805	5	1460 1215 565 546 223	-	-	-	-	-	-	0.122065
hsa-let-7b	NM_006815	1	1227	-	-	1	220	-	-	0.06782
hsa-miR-16	NM_006832	2	945 60	1	952	1	74	-	-	0.666749
hsa-miR-16	NM_006888	3	3242 2973 2786	-	-	2	1234 807	-	-	0.710048
hsa-miR-155	NM_006908	4	1032 1008 486 340	-	-	1	1483	-	-	0.083076
hsa-let-7b	NM_006915	2	1001 401	-	-	1	643	1	1823	0.377558
hsa-miR-1	NM_006924	12	4070 3525 3294 2705 1765 1569 1370 1335 1005 596 572 124	1	1606	4	4196 3260 2962 159	1	423	0.319319
hsa-miR-30a	NM_007006	9	3455 3109 2911 2705 2414 2371 1045 371 140	3	2953 2404 574	1	199	-	-	0.070842
hsa-let-7b	NM_007007	3	1226 703 179	1	574	-	-	1	1349	0.346314
hsa-miR-155	NM_007007	10	4741 3795 3679 3539 3342 3164 3008 1714 1107 559	2	3894 3629	1	549	-	-	0.483039
hsa-miR-30a	NM_007007	8	4709 4689 4494 3134 1643 972 425 77	1	4366	3	4717 4190 1675	2	469 361	0.09457
hsa-let-7b	NM_007033	3	1421 884 860	-	-	-	-	1	22	0.18421
hsa-miR-1	NM_007033	3	1697 1525 209	-	-	1	654	-	-	0.005284
hsa-let-7b	NM_007175	8	3560 3316 3177 3048 1360 856 834 337	-	-	3	3352 397 88	-	-	0.562735
hsa-miR-16	NM_007214	-	-	-	-	1	54	-	-	0.536202
hsa-miR-16	NM_007363	1	975	-	-	2	869 866	-	-	0.573775
hsa-let-7b	NM_007372	-	-	-	-	-	-	1	732	0.171479
hsa-miR-1	NM_007375	6	2786 2302 980 600 150 131	2	2792 552	1	369	-	-	0.248606
hsa-let-7b	NM_012095	3	3409 783 358	2	1347 938	1	479	1	978	0.185173
hsa-miR-16	NM_012095	2	3401 670	1	712	2	2168 577	-	-	0.739119
hsa-miR-1	NM_012156	4	3043 2374 72 26	-	-	1	269	2	3235 1008	0.232594
hsa-let-7b	NM_012199	9	4560 3951 3308 3030 2998 1457 1066 822 667	-	-	1	1091	-	-	0.35487
hsa-miR-1	NM_012199	5	4282 1082 997 649 634	-	-	-	-	-	-	0.096312
hsa-let-7b	NM_012218	2	1883 1097	-	-	1	28	-	-	0.042851
hsa-miR-1	NM_012262	6	4813 4542 3623 1882 1863 657	1	5265	2	4862 4410	-	-	0.316389
hsa-let-7b	NM_012308	5	2117 1994 857 819 184	1	1907	3	2484 954 906	-	-	0.100476
hsa-miR-1	NM_012308	2	853 755	1	1897	-	-	1	2135	0.10634
hsa-miR-1	NM_012316	8	4069 3729 3537 1939 1232 1174 580 398	1	3999	-	-	1	463	0.34083
hsa-let-7b	NM_012325	4	1639 1056 191 124	1	1244	-	-	-	-	0.459807
hsa-miR-1	NM_012325	2	1248 586	-	-	-	-	1	431	0.008565
hsa-miR-16	NM_012334	4	2937 850 783 517	1	2951	1	4682	-	-	0.679951
hsa-miR-16	NM_012346	-	-	1	1076	1	1384	-	-	0.542218
hsa-miR-16	NM_012416	-	-	1	1247	1	1255	2	483 279	0.646877
hsa-miR-16	NM_012428	2	362 226	1	332	1	236	-	-	0.656947
hsa-let-7b	NM_012433	-	-	-	-	-	-	1	39	0.407837
hsa-miR-155	NM_012479	2	1980 596	-	-	-	-	1	572	0.005742
hsa-miR-16	NM_012482	1	618	-	-	-	-	-	-	0.387689
hsa-miR-16	NM_013293	1	530	1	669	2	156 153	-	-	0.641603
hsa-let-7b	NM_013354	5	1295 1107 132 96 63	-	-	-	-	1	163	0.358105
hsa-miR-16	NM_013438	2	1277 438	-	-	1	1541	1	106	0.65425
hsa-miR-1	NM_013438	5	1433 1393 1270 510 497	-	-	1	1350	-	-	0.205151
hsa-let-7b	NM_014016	3	1325 1308 169	1	1261	-	-	1	603	0.181575
hsa-miR-16	NM_014153	1	159	1	451	1	630	-	-	0.654433
hsa-miR-16	NM_014268	3	1001 254 132	-	-	-	-	-	-	0.531519
hsa-let-7b	NM_014294	2	1083 208	-	-	1	1360	-	-	0.312189
hsa-miR-155	NM_014300	1	132	-	-	-	-	-	-	0.0622
hsa-miR-16	NM_014319	2	1705 1244	-	-	1	469	-	-	0.602935
hsa-let-7b	NM_014329	2	286 90	-	-	-	-	-	-	0.3831
hsa-let-7b	NM_014331	14	6900 6584 6519 6173 6108 5790 5581 5549 5481 5100 2792 1075 854 251	1	65	-	-	-	-	0.657648
hsa-miR-1	NM_014342	2	1072 949	-	-	1	28	1	495	0.112074
hsa-let-7b	NM_014342	3	1468 1435 141	1	518	1	1473	-	-	0.206926
hsa-miR-16	NM_014365	1	262	-	-	1	820	-	-	0.534328
hsa-let-7b	NM_014426	2	223 186	-	-	-	-	-	-	0.260278
hsa-miR-16	NM_014498	1	52	-	-	-	-	-	-	0.475305
hsa-miR-16	NM_014507	4	982 365 186 29	-	-	-	-	-	-	0.59009
hsa-miR-1	NM_014507	1	947	1	48	-	-	1	1245	0.059005
hsa-miR-16	NM_014573	5	1717 1427 384 208 48	-	-	-	-	-	-	0.667447
hsa-let-7b	NM_014607	1	335	2	1863 668	1	259	-	-	0.235271
hsa-let-7b	NM_014666	1	1254	-	-	-	-	-	-	0.33303
hsa-let-7b	NM_014670	2	1198 1160	-	-	2	257 90	-	-	0.284601
hsa-let-7b	NM_014671	3	1182 504 242	-	-	-	-	1	624	0.173173
hsa-let-7b	NM_014730	10	4846 4335 4265 3384 3318 3246 1976 1901 921 388	-	-	2	3435 2105	1	1238	0.48186
hsa-miR-16	NM_014752	-	-	-	-	1	370	-	-	0.495583
hsa-miR-16	NM_014762	4	2574 1930 919 72	-	-	2	2131 388	-	-	0.72047
hsa-miR-16	NM_014873	9	4637 3705 1786 1565 1506 1194 530 507 316	-	-	2	3658 1789	-	-	0.81188
hsa-miR-16	NM_014891	3	414 378 59	1	200	1	263	-	-	0.680728
hsa-let-7b	NM_014905	7	1585 1302 787 705 217 80 34	-	-	1	710	-	-	0.4755
hsa-miR-1	NM_015032	5	2930 2586 2082 1826 154	2	2731 2154	-	-	2	2405 971	0.293084
hsa-let-7b	NM_015045	2	2279 1421	1	1856	-	-	-	-	0.174974
hsa-miR-1	NM_015051	3	2280 599 410	1	2835	1	435	1	3041	0.219557
hsa-miR-155	NM_015155	4	2824 2447 559 274	-	-	1	2347	-	-	0.108421
hsa-let-7b	NM_015155	5	3143 2505 1017 912 412	2	2785 1140	-	-	1	2632	0.370612
hsa-miR-16	NM_015155	5	2704 2546 2475 1058 752	1	3022	-	-	-	-	0.655211
hsa-miR-1	NM_015161	4	1490 1149 504 497	-	-	-	-	-	-	0.162204
hsa-miR-155	NM_015169	1	370	-	-	-	-	-	-	0.079498
hsa-let-7b	NM_015172	2	1280 1086	-	-	-	-	-	-	0.259028
hsa-miR-155	NM_015231	1	790	-	-	-	-	-	-	0.049693
hsa-miR-1	NM_015268	2	250 117	-	-	1	53	-	-	0.033527
hsa-let-7b	NM_015275	2	1805 179	1	2117	-	-	-	-	0.321169
hsa-let-7b	NM_015355	4	1789 1596 1568 355	-	-	-	-	1	160	0.323086
hsa-miR-16	NM_015446	1	1372	1	491	-	-	-	-	0.604063
hsa-miR-1	NM_015484	3	633 619 183	1	661	-	-	1	251	0.086964
hsa-miR-1	NM_015542	1	451	1	22	-	-	1	1199	0.018084
hsa-miR-1	NM_015569	10	4870 4499 3825 3504 3395 3091 1403 1048 795 135	4	3967 1672 1006 627	1	408	1	4070	0.348153
hsa-miR-1	NM_015906	12	4667 4354 4015 3415 1937 1858 1526 1253 1112 1016 842 791	-	-	2	4268 181	1	3949	0.372868
hsa-let-7b	NM_016023	4	1520 1478 848 340	-	-	-	-	1	105	0.255979
hsa-let-7b	NM_016037	2	1090 768	-	-	-	-	1	892	0.263861
hsa-miR-1	NM_016040	2	753 646	1	2308	1	631	1	581	0.127724
hsa-let-7b	NM_016072	4	2425 2079 702 430	-	-	1	1825	1	1644	0.358872
hsa-let-7b	NM_016081	4	2181 762 300 182	1	811	3	2026 1864 858	-	-	0.484294
hsa-let-7b	NM_016131	3	2361 1592 915	1	1796	2	2140 1483	-	-	0.299209
hsa-miR-1	NM_016277	3	1260 1159 372	-	-	1	1199	1	600	0.047991
hsa-let-7b	NM_016284	1	329	-	-	1	959	-	-	0.251444
hsa-miR-1	NM_016308	3	1654 600 342	1	1937	-	-	-	-	0.047638
hsa-miR-16	NM_016319	-	-	-	-	2	590 587	-	-	0.541956
hsa-miR-1	NM_016320	4	1143 833 326 89	-	-	-	-	-	-	0.004372
hsa-miR-1	NM_016322	6	2932 2892 2336 2199 1097 1045	1	802	1	690	-	-	0.249854
hsa-let-7b	NM_016322	5	2924 2794 1113 955 444	-	-	1	2550	1	73	0.417349
hsa-let-7b	NM_016376	4	4316 3914 3288 1617	-	-	-	-	1	2910	0.403535
hsa-let-7b	NM_016396	6	2335 2003 1024 946 654 618	1	872	-	-	2	2497 174	0.488097
hsa-miR-1	NM_016467	2	1225 977	-	-	2	364 201	-	-	0.045996
hsa-let-7b	NM_016467	2	1156 177	1	1324	1	1364	-	-	0.209498
hsa-miR-1	NM_016529	3	1054 877 257	-	-	2	155 117	-	-	0.065029
hsa-let-7b	NM_016530	6	3765 3097 2791 666 476 258	4	3689 2917 2764 607	-	-	-	-	0.572638
hsa-miR-1	NM_016530	6	3726 3693 3368 3251 2843 2536	1	4095	2	3418 3264	1	3328	0.388696
hsa-miR-16	NM_016592	1	1087	-	-	-	-	-	-	0.474344
hsa-miR-1	NM_017437	4	737 585 344 158	3	1547 650 183	-	-	1	1746	0.323223
hsa-miR-1	NM_017588	4	1909 488 443 336	-	-	2	1944 200	1	356	0.147305
hsa-miR-16	NM_017670	5	209 198 185 31 21	-	-	1	863	-	-	0.63889
hsa-let-7b	NM_017812	1	623	1	733	-	-	-	-	0.202667
hsa-let-7b	NM_017824	5	2659 2565 2076 347 213	2	2242 669	-	-	1	2717	0.391464
hsa-let-7b	NM_017873	6	2942 2840 2786 2653 2227 556	-	-	2	2383 1166	2	2125 1193	0.186936
hsa-let-7b	NM_018061	2	1444 580	1	1627	-	-	1	667	0.327547
hsa-miR-16	NM_018061	1	474	-	-	-	-	-	-	0.400908
hsa-miR-1	NM_018061	2	567 126	1	662	1	512	-	-	0.095079
hsa-miR-16	NM_018154	2	852 587	-	-	2	879 867	-	-	0.646561
hsa-miR-1	NM_018184	5	1888 1506 1412 323 60	2	1860 835	-	-	-	-	0.220118
hsa-miR-16	NM_018243	2	3529 1492	1	3510	1	3816	-	-	0.598483
hsa-let-7b	NM_018387	2	392 134	1	215	-	-	-	-	0.168724
hsa-let-7b	NM_018509	3	1223 231 99	-	-	1	25	-	-	0.144445
hsa-miR-1	NM_018509	6	1625 1191 478 385 353 162	-	-	1	1504	-	-	0.177798
hsa-let-7b	NM_018715	3	1989 676 580	-	-	1	172	1	1646	0.357411
hsa-miR-1	NM_018841	11	3980 3759 3693 3357 3185 3065 2771 2678 2618 2595 400	-	-	-	-	-	-	0.269751
hsa-let-7b	NM_019592	1	136	-	-	2	118 69	1	643	0.446474
hsa-miR-1	NM_020122	8	5454 4461 4319 4291 2282 271 163 127	3	4150 3986 1375	2	5585 915	1	1813	0.34335
hsa-miR-155	NM_020122	6	5420 2238 1964 1911 1823 933	-	-	-	-	-	-	0.309389
hsa-let-7b	NM_020357	5	1569 650 382 270 84	-	-	-	-	-	-	0.305292
hsa-miR-1	NM_020456	3	2206 712 93	-	-	1	815	-	-	0.056648
hsa-miR-1	NM_020474	4	1437 1293 638 491	1	1273	3	2058 73 62	-	-	0.283432
hsa-miR-30a	NM_020673	9	7490 7470 5462 4875 3101 3090 2742 1775 629	2	7652 5751	1	5239	3	7798 7567 5809	0.108598
hsa-miR-155	NM_020673	7	7143 6699 5514 1702 1600 1478 839	-	-	-	-	2	6939 1419	0.390648
hsa-let-7b	NM_020699	7	4708 4497 3859 3819 831 637 269	-	-	1	1561	-	-	0.231796
hsa-miR-155	NM_020699	3	5331 5236 2015	-	-	3	3997 3914 504	-	-	0.115684
hsa-let-7b	NM_020830	4	2872 2845 2664 2070	1	234	3	2851 1290 899	-	-	0.430906
hsa-miR-16	NM_021038	7	3364 3286 3189 3028 2404 736 197	-	-	1	2622	1	2103	0.812355
hsa-miR-1	NM_021038	10	2806 1347 1125 993 774 730 330 296 216 171	1	2229	2	2798 245	-	-	0.339775
hsa-let-7b	NM_021101	3	2119 917 380	1	2199	2	949 663	-	-	0.481847
hsa-miR-16	NM_021183	2	1733 137	-	-	2	2280 68	-	-	0.671628
hsa-let-7b	NM_021190	1	1069	-	-	-	-	1	548	0.314808
hsa-let-7b	NM_021249	3	1216 335 35	1	1385	-	-	2	1666 1631	0.271028
hsa-miR-1	NM_021252	2	263 244	-	-	1	1808	2	1467 1411	0.162538
hsa-miR-1	NM_021629	8	5055 4862 4785 3112 1103 945 735 345	1	806	1	1868	2	4616 4317	0.389424
hsa-miR-1	NM_021814	6	1716 1633 1528 1447 1338 1241	-	-	1	198	-	-	0.178671
hsa-miR-1	NM_021914	5	2006 975 601 434 44	-	-	1	1885	-	-	0.115067
hsa-miR-16	NM_021914	1	2430	1	638	-	-	-	-	0.568065
hsa-let-7b	NM_022075	-	-	-	-	2	654 610	-	-	0.146575
hsa-miR-1	NM_022098	1	321	2	309 108	-	-	-	-	0.074332
hsa-let-7b	NM_022118	2	254 40	1	194	1	151	-	-	0.383591
hsa-let-7b	NM_022343	5	1329 845 411 317 219	-	-	-	-	-	-	0.293122
hsa-let-7b	NM_022374	1	28	1	333	-	-	-	-	0.164941
hsa-miR-1	NM_022497	2	3921 1411	2	3875 2639	-	-	2	3746 3611	0.17401
hsa-miR-16	NM_022828	-	-	-	-	2	1759 125	-	-	0.593593
hsa-let-7b	NM_024295	4	1789 1553 385 366	-	-	-	-	-	-	0.061132
hsa-let-7b	NM_024329	3	1027 1008 283	-	-	1	1556	-	-	0.027418
hsa-let-7b	NM_024529	-	-	-	-	-	-	1	1069	0.384647
hsa-let-7b	NM_024586	2	555 468	-	-	-	-	1	122	0.199358
hsa-let-7b	NM_024665	6	4373 4069 3432 3225 3203 1616	-	-	-	-	1	1207	0.321297
hsa-miR-16	NM_024665	5	4658 4545 4137 1786 232	1	1382	1	1318	-	-	0.777032
hsa-miR-155	NM_024665	6	4675 1851 1779 1447 737 249	-	-	-	-	2	1812 1123	0.29822
hsa-let-7b	NM_024830	1	495	1	543	1	437	1	591	0.337547
hsa-let-7b	NM_024884	8	4510 4091 3984 1797 1542 1355 715 468	1	1035	2	4407 1008	1	1171	0.500517
hsa-miR-16	NM_025146	-	-	1	1016	1	701	1	2735	0.635597
hsa-miR-16	NM_025154	1	128	-	-	1	1509	-	-	0.554871
hsa-miR-1	NM_025154	3	985 288 28	-	-	1	424	-	-	0.114311
hsa-miR-16	NM_025222	1	142	-	-	1	328	-	-	0.432655
hsa-miR-1	NM_030579	3	3356 2665 106	1	1206	2	3607 358	-	-	0.144835
hsa-let-7b	NM_030579	9	3640 3449 3307 3234 3181 3151 1221 990 557	1	3543	-	-	1	2827	0.607275
hsa-let-7b	NM_030650	7	3955 3870 3036 2894 1673 1255 910	2	2668 1426	1	4119	1	417	0.527693
hsa-let-7b	NM_032121	6	2388 2191 1115 327 295 102	-	-	1	726	-	-	0.561379
hsa-miR-16	NM_032208	4	3652 3310 2319 380	1	1160	-	-	1	672	0.72854
hsa-miR-155	NM_032217	1	212	-	-	-	-	-	-	0.054768
hsa-miR-1	NM_032303	2	1488 464	3	1775 1261 607	1	1359	-	-	0.159324
hsa-miR-16	NM_032458	1	1212	-	-	2	3220 653	-	-	0.569985
hsa-let-7b	NM_032569	2	1232 344	1	376	1	105	-	-	0.206608
hsa-miR-1	NM_032569	5	1923 1608 1285 111 86	1	1588	-	-	-	-	0.229063
hsa-miR-1	NM_032810	3	1531 555 418	-	-	1	432	-	-	0.059327
hsa-let-7b	NM_033133	9	3584 3274 3112 3067 2348 958 947 690 119	-	-	3	3339 2595 301	-	-	0.377463
hsa-let-7b	NM_033161	2	1272 23	-	-	3	1476 1417 1332	-	-	0.210476
hsa-miR-1	NM_033224	7	7679 7476 6481 5411 5015 1610 1559	1	2983	1	3220	1	5851	0.307921
hsa-miR-155	NM_033224	9	7457 6145 3105 2980 2094 1775 1691 1389 477	-	-	2	5459 2264	-	-	0.383851
hsa-let-7b	NM_033224	10	7830 7656 6679 5244 2835 2463 2182 1730 1157 1061	4	6231 5689 5021 1269	-	-	1	6706	0.517858
hsa-miR-1	NM_033360	6	4426 3817 3049 1703 783 313	2	3790 3626	-	-	2	3076 1771	0.330695
hsa-let-7b	NM_033360	8	4375 3878 3477 3393 3272 2930 411 214	3	3957 3306 256	-	-	-	-	0.634877
hsa-let-7b	NM_033414	-	-	-	-	-	-	1	103	0.423366
hsa-miR-1	NM_052879	5	3468 2956 2497 1036 409	1	124	2	3137 2708	-	-	0.278455
hsa-miR-1	NM_052966	5	1563 1346 1210 1004 684	1	745	-	-	1	3925	0.221275
hsa-miR-1	NM_057175	5	2653 2575 2557 2096 257	3	2169 1752 902	1	1041	-	-	0.276255
hsa-miR-1	NM_133433	4	902 888 792 153	-	-	1	72	-	-	0.101395
hsa-miR-1	NM_133496	13	4476 3996 3935 3375 3348 2793 1415 1332 1184 1108 1012 524 441	1	4161	2	3231 1730	-	-	0.328695
hsa-miR-155	NM_139279	7	3480 3279 2889 2674 1289 249 106	2	1283 260	1	3433	1	691	0.32044
hsa-miR-1	NM_145808	4	2078 2053 763 302	2	2493 726	1	948	-	-	0.234023
hsa-let-7b	NM_145808	7	2529 1926 960 514 464 82 60	-	-	-	-	-	-	0.250258
hsa-miR-1	NM_152756	6	3775 3668 3626 3106 1380 42	2	3138 1580	-	-	3	3444 2909 944	0.388398
hsa-let-7b	NM_152758	1	2481	1	782	-	-	-	-	0.17639
hsa-miR-1	NM_152758	6	2977 2921 2778 2146 1104 820	1	2769	2	670 594	-	-	0.26858
hsa-miR-1	NM_172127	5	2019 834 712 685 70	-	-	1	202	1	314	0.168732
hsa-miR-1	NM_173470	4	2610 1986 950 600	1	1962	3	1828 1177 282	-	-	0.205484
hsa-miR-16	NM_175907	1	2002	-	-	1	2340	1	2867	0.652605
hsa-miR-1	NM_177424	3	1299 460 296	1	289	-	-	-	-	0.077607
hsa-miR-16	NM_177424	4	1789 1499 1405 31	-	-	-	-	-	-	0.607276
hsa-let-7b	NM_178812	-	-	-	-	-	-	1	314	0.179418
hsa-miR-1	NM_181672	4	2033 1842 656 649	-	-	-	-	-	-	0.1336
hsa-miR-1	NM_181705	11	5610 5495 5479 4678 4111 1237 900 575 382 275 83	4	5790 5124 939 860	1	764	1	219	0.372702
hsa-let-7b	NM_182926	1	150	-	-	1	442	-	-	0.134475
hsa-let-7b	NM_198157	2	2128 623	-	-	-	-	1	457	0.219511
hsa-miR-155	NM_201274	1	639	-	-	-	-	-	-	0.093263
hsa-let-7b	NM_201280	2	1586 405	1	1551	1	577	-	-	0.108455
hsa-let-7b	NM_201428	4	483 448 276 204	1	255	-	-	-	-	0.318885
